# Supplementary material for: 2,2′-{[4,6-Bis(octyl­amino)-1,3,5-triazin-2-yl]aza­nedi­yl}diethanol
Source: Acta Crystallogr Sect E Struct Rep Online. 2012 Feb 4;68(Pt 3):o618. doi: 10.1107/S1600536812003856 (PMC3295417; doi:10.1107/S1600536812003856)
Supplement: Supplementary file 1 [file e-68-0o618-sup1.cif]

##############################################################################
#                                                                            #
# This CIF contains the data in a paper accepted for publication in          #
# Acta Crystallographica Section E. It conforms to the requirements of       #
# Notes for Authors for Acta Crystallographica Section E, and has been       #
# peer reviewed under the auspices of the IUCr Commission on Journals.       #
#                                                                            #
# Full details of the Crystallographic Information File format               #
# are given in the paper "The Crystallographic Information File (CIF):       #
# a New Standard Archive File for Crystallography" by S. R. Hall, F. H.      #
# Allen and I. D. Brown [Acta Cryst. (1991), A47, 655-685].                  #
#                                                                            #
# The current version of the core CIF dictionary is obtainable from          #
# ftp://ftp.iucr.org/pub/cif_core.dic.                                       #
#                                                                            #
# Software is freely available for graphical display of the structure(s)     #
# in this CIF. For information consult the CIF software page                 #
# http://www.iucr.org/resources/cif/software.                                #
#                                                                            #
# This file may be used for bona fide research purposes within the           #
# scientific community so long as proper attribution is given to the journal # 
# article from which it was obtained.                                        #
#                                                                            #
##############################################################################
data_I
_audit_creation_method     SHELXL97
_chemical_name_systematic
;
2,2'-{[4,6-Bis(octylamino)-1,3,5-triazin-2-yl]azanediyl}diethanol
;
_chemical_name_common     ?
_chemical_formula_moiety     'C23 H46 N6 O2'
_chemical_formula_sum     'C23 H46 N6 O2'
_chemical_formula_iupac     'C23 H46 N6 O2'
_chemical_formula_weight     438.66
_chemical_melting_point     ?
_symmetry_cell_setting     triclinic
_symmetry_space_group_name_H-M     'P -1'
_symmetry_space_group_name_Hall     '-P 1'
loop_
    _symmetry_equiv_pos_as_xyz
    'x, y, z'
    '-x, -y, -z'
_cell_length_a     8.333(3)
_cell_length_b     9.526(3)
_cell_length_c     17.182(6)
_cell_angle_alpha     100.144(7)
_cell_angle_beta     100.741(5)
_cell_angle_gamma     102.109(5)
_cell_volume     1276.9(8)
_cell_formula_units_Z     2
_cell_measurement_reflns_used     4402
_cell_measurement_theta_min     1.2
_cell_measurement_theta_max     27.9
_cell_measurement_temperature     113(2)
_exptl_crystal_description     prism
_exptl_crystal_colour     colorless
_exptl_crystal_size_max     0.24
_exptl_crystal_size_mid     0.22
_exptl_crystal_size_min     0.14
_exptl_crystal_density_diffrn     1.141
_exptl_crystal_density_meas     ?
_exptl_crystal_density_method     'not measured'
_exptl_crystal_F_000     484
_exptl_absorpt_coefficient_mu     0.075
_exptl_absorpt_correction_type     multi-scan
_exptl_absorpt_process_details     '(CrystalClear; Rigaku/MSC, 2000)'
_exptl_absorpt_correction_T_min     0.9823
_exptl_absorpt_correction_T_max     0.9896
_exptl_special_details     ?
_diffrn_ambient_temperature     113(2)
_diffrn_radiation_type     MoK\a
_diffrn_radiation_wavelength     0.71073
_diffrn_radiation_source     'rotating anode'
_diffrn_radiation_monochromator     multilayer
_diffrn_measurement_device_type     'Rigaku Saturn724 CCD'
_diffrn_measurement_method     '\w and \f scans'
_diffrn_detector_area_resol_mean     14.22
_diffrn_reflns_number     13414
_diffrn_reflns_av_R_equivalents     0.0323
_diffrn_reflns_av_sigmaI/netI     0.0609
_diffrn_reflns_theta_min     1.24
_diffrn_reflns_theta_max     27.90
_diffrn_reflns_theta_full     27.90
_diffrn_measured_fraction_theta_max     0.985
_diffrn_measured_fraction_theta_full     0.985
_diffrn_reflns_limit_h_min     -10
_diffrn_reflns_limit_h_max     10
_diffrn_reflns_limit_k_min     -12
_diffrn_reflns_limit_k_max     11
_diffrn_reflns_limit_l_min     -22
_diffrn_reflns_limit_l_max     22
_diffrn_standards_number     .
_diffrn_standards_interval_count     .
_diffrn_standards_interval_time     .
_diffrn_standards_decay_%     .
_refine_special_details
;
Refinement of <i>F</i>^2^ against ALL reflections. The weighted <i>R</i>-factor
<i>wR</i> and goodness of fit <i>S</i> are based on <i>F</i>^2^, conventional
<i>R</i>-factors <i>R</i> are based on <i>F</i>, with <i>F</i> set to zero for
negative <i>F</i>^2^. The threshold expression of <i>F</i>^2^ >
\s(<i>F</i>^2^) is used only for calculating <i>R</i>-factors(gt) <i>etc</i>.
and is not relevant to the choice of reflections for refinement.
<i>R</i>-factors based on <i>F</i>^2^ are statistically about twice as large
as those based on <i>F</i>, and <i>R</i>- factors based on ALL data will be
even larger.
;
_reflns_number_total     6014
_reflns_number_gt     3623
_reflns_threshold_expression     I>2sigma(I)
_refine_ls_structure_factor_coef     Fsqd
_refine_ls_matrix_type     full
_refine_ls_R_factor_all     0.0536
_refine_ls_R_factor_gt     0.0350
_refine_ls_wR_factor_gt     0.0797
_refine_ls_wR_factor_ref     0.0920
_refine_ls_goodness_of_fit_ref     1.065
_refine_ls_restrained_S_all     1.065
_refine_ls_number_reflns     6014
_refine_ls_number_parameters     292
_refine_ls_number_restraints     2
_refine_ls_hydrogen_treatment     mixed
_refine_ls_weighting_scheme     calc
_refine_ls_weighting_details
         'calc w=1/[\s^2^(Fo^2^)+(0.0340P)^2^+0.0000P] where P=(Fo^2^+2Fc^2^)/3'
_atom_sites_solution_hydrogens     geom
_atom_sites_solution_primary     direct
_atom_sites_solution_secondary     difmap
_refine_ls_shift/su_max     0.003
_refine_ls_shift/su_mean     0.000
_refine_diff_density_max     0.221
_refine_diff_density_min     -0.345
_refine_ls_extinction_method     none
_refine_ls_extinction_coef     ?
loop_
    _atom_type_symbol
    _atom_type_description
    _atom_type_scat_dispersion_real
    _atom_type_scat_dispersion_imag
    _atom_type_scat_source
    'C' 'C' 0.0033 0.0016
                         'International Tables Vol C Tables 4.2.6.8 and 6.1.1.4'
    'H' 'H' 0.0000 0.0000
                         'International Tables Vol C Tables 4.2.6.8 and 6.1.1.4'
    'N' 'N' 0.0061 0.0033
                         'International Tables Vol C Tables 4.2.6.8 and 6.1.1.4'
    'O' 'O' 0.0106 0.0060
                         'International Tables Vol C Tables 4.2.6.8 and 6.1.1.4'
_computing_data_collection     'CrystalClear (Rigaku/MSC, 2000)'
_computing_cell_refinement     'CrystalClear (Rigaku/MSC, 2000)'
_computing_data_reduction     'CrystalClear (Rigaku/MSC, 2000)'
_computing_structure_solution     'SHELXTL (Sheldrick, 2008)'
_computing_structure_refinement     'SHELXTL (Sheldrick, 2008)'
_computing_molecular_graphics     'SHELXTL (Sheldrick, 2008)'
_computing_publication_material     'SHELXTL (Sheldrick, 2008)'
loop_
    _atom_site_type_symbol
    _atom_site_label
    _atom_site_fract_x
    _atom_site_fract_y
    _atom_site_fract_z
    _atom_site_U_iso_or_equiv
    _atom_site_adp_type
    _atom_site_calc_flag
    _atom_site_refinement_flags
    _atom_site_occupancy
    _atom_site_symmetry_multiplicity
    _atom_site_disorder_assembly
    _atom_site_disorder_group
    O O1 0.45621(9) 0.45821(9) 0.09768(5) 0.0232(2) Uani d . 1 1 . .
    H H1 0.3754 0.4185 0.0572 0.035 Uiso calc R 1 1 . .
    O O2 0.37413(10) 1.04004(9) 0.07962(5) 0.0248(2) Uani d . 1 1 . .
    H H2 0.2881 0.9738 0.0533 0.037 Uiso calc R 1 1 . .
    N N1 0.07742(11) 0.62558(10) 0.10758(5) 0.0164(2) Uani d . 1 1 . .
    N N2 -0.15593(11) 0.66811(10) 0.01779(6) 0.0161(2) Uani d . 1 1 . .
    N N3 0.12763(11) 0.77449(10) 0.01128(5) 0.0156(2) Uani d . 1 1 . .
    N N4 0.34670(11) 0.72741(10) 0.09900(6) 0.0168(2) Uani d . 1 1 . .
    N N5 -0.19488(12) 0.52780(11) 0.11208(6) 0.0186(2) Uani d D 1 1 . .
    N N6 -0.10013(11) 0.80796(10) -0.07507(6) 0.0170(2) Uani d D 1 1 . .
    C C1 0.17873(13) 0.70736(12) 0.07153(7) 0.0153(2) Uani d . 1 1 . .
    C C2 -0.08806(13) 0.60962(12) 0.07829(7) 0.0154(2) Uani d . 1 1 . .
    C C3 -0.04067(13) 0.74848(12) -0.01343(7) 0.0153(2) Uani d . 1 1 . .
    C C4 0.00887(13) 0.89922(12) -0.11373(7) 0.0171(3) Uani d . 1 1 . .
    H H4A 0.1042 0.8556 -0.1216 0.021 Uiso calc R 1 1 . .
    H H4B 0.0560 0.9986 -0.0777 0.021 Uiso calc R 1 1 . .
    C C5 -0.08616(14) 0.91258(13) -0.19511(7) 0.0208(3) Uani d . 1 1 . .
    H H5A -0.1813 0.9564 -0.1871 0.025 Uiso calc R 1 1 . .
    H H5B -0.1338 0.8131 -0.2309 0.025 Uiso calc R 1 1 . .
    C C6 0.02670(15) 1.00745(13) -0.23645(7) 0.0232(3) Uani d . 1 1 . .
    H H6A 0.1174 0.9597 -0.2474 0.028 Uiso calc R 1 1 . .
    H H6B 0.0807 1.1043 -0.1987 0.028 Uiso calc R 1 1 . .
    C C7 -0.06691(15) 1.03229(13) -0.31604(7) 0.0247(3) Uani d . 1 1 . .
    H H7A -0.1633 1.0722 -0.3055 0.030 Uiso calc R 1 1 . .
    H H7B 0.0101 1.1081 -0.3337 0.030 Uiso calc R 1 1 . .
    C C8 -0.13314(15) 0.89670(13) -0.38531(7) 0.0250(3) Uani d . 1 1 . .
    H H8A -0.2097 0.8200 -0.3681 0.030 Uiso calc R 1 1 . .
    H H8B -0.0372 0.8574 -0.3971 0.030 Uiso calc R 1 1 . .
    C C9 -0.22769(16) 0.92779(14) -0.46281(7) 0.0271(3) Uani d . 1 1 . .
    H H9A -0.3247 0.9655 -0.4510 0.032 Uiso calc R 1 1 . .
    H H9B -0.1516 1.0061 -0.4792 0.032 Uiso calc R 1 1 . .
    C C10 -0.29184(17) 0.79495(15) -0.53305(7) 0.0326(3) Uani d . 1 1 . .
    H H10A -0.3668 0.7162 -0.5165 0.039 Uiso calc R 1 1 . .
    H H10B -0.1947 0.7580 -0.5453 0.039 Uiso calc R 1 1 . .
    C C11 -0.3879(2) 0.82560(18) -0.61002(8) 0.0474(4) Uani d . 1 1 . .
    H H11A -0.4866 0.8591 -0.5991 0.071 Uiso calc R 1 1 . .
    H H11B -0.4249 0.7353 -0.6530 0.071 Uiso calc R 1 1 . .
    H H11C -0.3141 0.9022 -0.6276 0.071 Uiso calc R 1 1 . .
    C C12 -0.13547(14) 0.45555(13) 0.17567(7) 0.0196(3) Uani d . 1 1 . .
    H H12A -0.0466 0.4090 0.1607 0.023 Uiso calc R 1 1 . .
    H H12B -0.2301 0.3765 0.1795 0.023 Uiso calc R 1 1 . .
    C C13 -0.06510(14) 0.56152(13) 0.25832(7) 0.0213(3) Uani d . 1 1 . .
    H H13A -0.1602 0.5878 0.2794 0.026 Uiso calc R 1 1 . .
    H H13B 0.0068 0.6531 0.2512 0.026 Uiso calc R 1 1 . .
    C C14 0.03814(15) 0.50118(13) 0.32134(7) 0.0228(3) Uani d . 1 1 . .
    H H14A -0.0347 0.4129 0.3313 0.027 Uiso calc R 1 1 . .
    H H14B 0.1309 0.4708 0.2999 0.027 Uiso calc R 1 1 . .
    C C15 0.11192(15) 0.61478(13) 0.40109(7) 0.0248(3) Uani d . 1 1 . .
    H H15A 0.1833 0.7027 0.3900 0.030 Uiso calc R 1 1 . .
    H H15B 0.0179 0.6454 0.4212 0.030 Uiso calc R 1 1 . .
    C C16 0.21685(15) 0.56546(13) 0.46839(7) 0.0240(3) Uani d . 1 1 . .
    H H16A 0.3141 0.5383 0.4499 0.029 Uiso calc R 1 1 . .
    H H16B 0.1474 0.4766 0.4795 0.029 Uiso calc R 1 1 . .
    C C17 0.28156(15) 0.68470(14) 0.54663(7) 0.0249(3) Uani d . 1 1 . .
    H H17A 0.3520 0.7724 0.5350 0.030 Uiso calc R 1 1 . .
    H H17B 0.1836 0.7135 0.5635 0.030 Uiso calc R 1 1 . .
    C C18 0.38433(16) 0.64197(14) 0.61749(7) 0.0270(3) Uani d . 1 1 . .
    H H18A 0.4866 0.6189 0.6025 0.032 Uiso calc R 1 1 . .
    H H18B 0.3167 0.5519 0.6283 0.032 Uiso calc R 1 1 . .
    C C19 0.43686(17) 0.76375(15) 0.69446(8) 0.0334(3) Uani d . 1 1 . .
    H H19A 0.5066 0.8523 0.6845 0.050 Uiso calc R 1 1 . .
    H H19B 0.5018 0.7313 0.7385 0.050 Uiso calc R 1 1 . .
    H H19C 0.3360 0.7861 0.7100 0.050 Uiso calc R 1 1 . .
    C C20 0.41197(14) 0.68357(12) 0.17361(7) 0.0182(3) Uani d . 1 1 . .
    H H20A 0.3521 0.7167 0.2153 0.022 Uiso calc R 1 1 . .
    H H20B 0.5329 0.7351 0.1940 0.022 Uiso calc R 1 1 . .
    C C21 0.39391(14) 0.51959(13) 0.16401(7) 0.0199(3) Uani d . 1 1 . .
    H H21A 0.4560 0.5013 0.2147 0.024 Uiso calc R 1 1 . .
    H H21B 0.2733 0.4694 0.1557 0.024 Uiso calc R 1 1 . .
    C C22 0.46880(13) 0.81199(12) 0.06247(7) 0.0172(3) Uani d . 1 1 . .
    H H22A 0.4215 0.7940 0.0033 0.021 Uiso calc R 1 1 . .
    H H22B 0.5732 0.7769 0.0703 0.021 Uiso calc R 1 1 . .
    C C23 0.51254(14) 0.97586(12) 0.09878(7) 0.0202(3) Uani d . 1 1 . .
    H H23A 0.5500 0.9930 0.1586 0.024 Uiso calc R 1 1 . .
    H H23B 0.6078 1.0255 0.0784 0.024 Uiso calc R 1 1 . .
    H H5 -0.3060(10) 0.5149(14) 0.0952(7) 0.033(4) Uiso d D 1 1 . .
    H H6 -0.2096(11) 0.8076(14) -0.0843(7) 0.031(4) Uiso d D 1 1 . .
loop_
    _atom_site_aniso_label
    _atom_site_aniso_U_11
    _atom_site_aniso_U_22
    _atom_site_aniso_U_33
    _atom_site_aniso_U_12
    _atom_site_aniso_U_13
    _atom_site_aniso_U_23
    O1 0.0150(4) 0.0274(5) 0.0234(5) 0.0047(3) 0.0012(3) 0.0000(4)
    O2 0.0178(4) 0.0190(5) 0.0363(6) 0.0049(3) 0.0051(4) 0.0037(4)
    N1 0.0133(5) 0.0196(5) 0.0164(5) 0.0037(4) 0.0030(4) 0.0053(4)
    N2 0.0142(5) 0.0187(5) 0.0153(5) 0.0040(4) 0.0029(4) 0.0039(4)
    N3 0.0132(5) 0.0178(5) 0.0157(5) 0.0044(4) 0.0016(4) 0.0045(4)
    N4 0.0126(5) 0.0205(5) 0.0176(5) 0.0026(4) 0.0022(4) 0.0084(4)
    N5 0.0134(5) 0.0236(6) 0.0198(6) 0.0042(4) 0.0037(4) 0.0077(5)
    N6 0.0133(5) 0.0212(6) 0.0174(5) 0.0053(4) 0.0021(4) 0.0069(4)
    C1 0.0157(6) 0.0143(6) 0.0143(6) 0.0037(4) 0.0025(5) 0.0001(5)
    C2 0.0146(6) 0.0154(6) 0.0144(6) 0.0030(4) 0.0029(5) 0.0003(5)
    C3 0.0166(6) 0.0141(6) 0.0140(6) 0.0049(4) 0.0025(5) -0.0001(5)
    C4 0.0181(6) 0.0159(6) 0.0164(6) 0.0032(4) 0.0022(5) 0.0043(5)
    C5 0.0197(6) 0.0249(7) 0.0179(7) 0.0055(5) 0.0036(5) 0.0064(5)
    C6 0.0253(7) 0.0235(7) 0.0188(7) 0.0025(5) 0.0032(5) 0.0058(5)
    C7 0.0311(7) 0.0227(7) 0.0214(7) 0.0064(5) 0.0055(5) 0.0083(6)
    C8 0.0316(7) 0.0255(7) 0.0201(7) 0.0104(5) 0.0055(5) 0.0073(6)
    C9 0.0331(7) 0.0294(7) 0.0212(7) 0.0123(6) 0.0056(6) 0.0075(6)
    C10 0.0393(8) 0.0371(8) 0.0213(7) 0.0171(6) 0.0021(6) 0.0028(6)
    C11 0.0565(10) 0.0616(11) 0.0225(8) 0.0256(8) -0.0021(7) 0.0042(8)
    C12 0.0189(6) 0.0204(6) 0.0207(7) 0.0034(5) 0.0064(5) 0.0079(5)
    C13 0.0245(6) 0.0225(7) 0.0202(7) 0.0079(5) 0.0088(5) 0.0070(5)
    C14 0.0251(6) 0.0230(7) 0.0224(7) 0.0074(5) 0.0073(5) 0.0072(6)
    C15 0.0300(7) 0.0253(7) 0.0210(7) 0.0104(5) 0.0056(5) 0.0061(6)
    C16 0.0266(7) 0.0258(7) 0.0218(7) 0.0101(5) 0.0058(5) 0.0067(6)
    C17 0.0287(7) 0.0261(7) 0.0210(7) 0.0096(5) 0.0048(5) 0.0058(6)
    C18 0.0273(7) 0.0297(7) 0.0240(7) 0.0086(5) 0.0041(5) 0.0064(6)
    C19 0.0340(8) 0.0378(9) 0.0247(8) 0.0081(6) 0.0003(6) 0.0054(7)
    C20 0.0146(6) 0.0221(7) 0.0165(6) 0.0036(5) -0.0003(5) 0.0059(5)
    C21 0.0174(6) 0.0241(7) 0.0193(7) 0.0057(5) 0.0030(5) 0.0082(5)
    C22 0.0130(5) 0.0209(6) 0.0194(6) 0.0045(4) 0.0044(5) 0.0074(5)
    C23 0.0168(6) 0.0209(7) 0.0222(7) 0.0030(5) 0.0030(5) 0.0063(5)
_geom_special_details
;
All e.s.d.'s (except the e.s.d. in the dihedral angle between two l.s. planes)
are estimated using the full covariance matrix. The cell e.s.d.'s are taken
into account individually in the estimation of e.s.d.'s in distances, angles
and torsion angles; correlations between e.s.d.'s in cell parameters are only
used when they are defined by crystal symmetry. An approximate (isotropic)
treatment of cell e.s.d.'s is used for estimating e.s.d.'s involving l.s.
planes.
;
loop_
    _geom_bond_atom_site_label_1
    _geom_bond_atom_site_label_2
    _geom_bond_site_symmetry_2
    _geom_bond_distance
    _geom_bond_publ_flag
    O1 C21 . 1.4224(14) ?
    O1 H1 . 0.8400 ?
    O2 C23 . 1.4275(13) ?
    O2 H2 . 0.8400 ?
    N1 C1 . 1.3386(14) ?
    N1 C2 . 1.3433(14) ?
    N2 C3 . 1.3507(14) ?
    N2 C2 . 1.3521(14) ?
    N3 C3 . 1.3431(14) ?
    N3 C1 . 1.3583(14) ?
    N4 C1 . 1.3522(14) ?
    N4 C20 . 1.4619(14) ?
    N4 C22 . 1.4666(14) ?
    N5 C2 . 1.3407(14) ?
    N5 C12 . 1.4557(14) ?
    N5 H5 . 0.893(8) ?
    N6 C3 . 1.3497(14) ?
    N6 C4 . 1.4557(14) ?
    N6 H6 . 0.895(8) ?
    C4 C5 . 1.5135(15) ?
    C4 H4A . 0.9900 ?
    C4 H4B . 0.9900 ?
    C5 C6 . 1.5245(16) ?
    C5 H5A . 0.9900 ?
    C5 H5B . 0.9900 ?
    C6 C7 . 1.5259(16) ?
    C6 H6A . 0.9900 ?
    C6 H6B . 0.9900 ?
    C7 C8 . 1.5179(17) ?
    C7 H7A . 0.9900 ?
    C7 H7B . 0.9900 ?
    C8 C9 . 1.5257(16) ?
    C8 H8A . 0.9900 ?
    C8 H8B . 0.9900 ?
    C9 C10 . 1.5104(18) ?
    C9 H9A . 0.9900 ?
    C9 H9B . 0.9900 ?
    C10 C11 . 1.5213(17) ?
    C10 H10A . 0.9900 ?
    C10 H10B . 0.9900 ?
    C11 H11A . 0.9800 ?
    C11 H11B . 0.9800 ?
    C11 H11C . 0.9800 ?
    C12 C13 . 1.5217(16) ?
    C12 H12A . 0.9900 ?
    C12 H12B . 0.9900 ?
    C13 C14 . 1.5240(15) ?
    C13 H13A . 0.9900 ?
    C13 H13B . 0.9900 ?
    C14 C15 . 1.5203(17) ?
    C14 H14A . 0.9900 ?
    C14 H14B . 0.9900 ?
    C15 C16 . 1.5196(16) ?
    C15 H15A . 0.9900 ?
    C15 H15B . 0.9900 ?
    C16 C17 . 1.5242(17) ?
    C16 H16A . 0.9900 ?
    C16 H16B . 0.9900 ?
    C17 C18 . 1.5211(16) ?
    C17 H17A . 0.9900 ?
    C17 H17B . 0.9900 ?
    C18 C19 . 1.5223(18) ?
    C18 H18A . 0.9900 ?
    C18 H18B . 0.9900 ?
    C19 H19A . 0.9800 ?
    C19 H19B . 0.9800 ?
    C19 H19C . 0.9800 ?
    C20 C21 . 1.5138(17) ?
    C20 H20A . 0.9900 ?
    C20 H20B . 0.9900 ?
    C21 H21A . 0.9900 ?
    C21 H21B . 0.9900 ?
    C22 C23 . 1.5141(16) ?
    C22 H22A . 0.9900 ?
    C22 H22B . 0.9900 ?
    C23 H23A . 0.9900 ?
    C23 H23B . 0.9900 ?
loop_
    _geom_angle_atom_site_label_1
    _geom_angle_atom_site_label_2
    _geom_angle_atom_site_label_3
    _geom_angle_site_symmetry_1
    _geom_angle_site_symmetry_3
    _geom_angle
    _geom_angle_publ_flag
    C21 O1 H1 . . 109.5 ?
    C23 O2 H2 . . 109.5 ?
    C1 N1 C2 . . 114.52(10) ?
    C3 N2 C2 . . 113.97(9) ?
    C3 N3 C1 . . 114.02(9) ?
    C1 N4 C20 . . 120.28(10) ?
    C1 N4 C22 . . 121.39(9) ?
    C20 N4 C22 . . 117.74(9) ?
    C2 N5 C12 . . 121.87(9) ?
    C2 N5 H5 . . 120.2(8) ?
    C12 N5 H5 . . 117.9(8) ?
    C3 N6 C4 . . 123.16(9) ?
    C3 N6 H6 . . 116.9(8) ?
    C4 N6 H6 . . 118.5(8) ?
    N1 C1 N4 . . 116.90(10) ?
    N1 C1 N3 . . 125.73(10) ?
    N4 C1 N3 . . 117.35(10) ?
    N5 C2 N1 . . 116.81(10) ?
    N5 C2 N2 . . 117.38(9) ?
    N1 C2 N2 . . 125.81(10) ?
    N3 C3 N6 . . 117.08(10) ?
    N3 C3 N2 . . 125.91(10) ?
    N6 C3 N2 . . 117.00(9) ?
    N6 C4 C5 . . 111.51(9) ?
    N6 C4 H4A . . 109.3 ?
    C5 C4 H4A . . 109.3 ?
    N6 C4 H4B . . 109.3 ?
    C5 C4 H4B . . 109.3 ?
    H4A C4 H4B . . 108.0 ?
    C4 C5 C6 . . 112.08(9) ?
    C4 C5 H5A . . 109.2 ?
    C6 C5 H5A . . 109.2 ?
    C4 C5 H5B . . 109.2 ?
    C6 C5 H5B . . 109.2 ?
    H5A C5 H5B . . 107.9 ?
    C5 C6 C7 . . 113.74(10) ?
    C5 C6 H6A . . 108.8 ?
    C7 C6 H6A . . 108.8 ?
    C5 C6 H6B . . 108.8 ?
    C7 C6 H6B . . 108.8 ?
    H6A C6 H6B . . 107.7 ?
    C8 C7 C6 . . 115.39(10) ?
    C8 C7 H7A . . 108.4 ?
    C6 C7 H7A . . 108.4 ?
    C8 C7 H7B . . 108.4 ?
    C6 C7 H7B . . 108.4 ?
    H7A C7 H7B . . 107.5 ?
    C7 C8 C9 . . 113.02(10) ?
    C7 C8 H8A . . 109.0 ?
    C9 C8 H8A . . 109.0 ?
    C7 C8 H8B . . 109.0 ?
    C9 C8 H8B . . 109.0 ?
    H8A C8 H8B . . 107.8 ?
    C10 C9 C8 . . 113.91(11) ?
    C10 C9 H9A . . 108.8 ?
    C8 C9 H9A . . 108.8 ?
    C10 C9 H9B . . 108.8 ?
    C8 C9 H9B . . 108.8 ?
    H9A C9 H9B . . 107.7 ?
    C9 C10 C11 . . 113.88(11) ?
    C9 C10 H10A . . 108.8 ?
    C11 C10 H10A . . 108.8 ?
    C9 C10 H10B . . 108.8 ?
    C11 C10 H10B . . 108.8 ?
    H10A C10 H10B . . 107.7 ?
    C10 C11 H11A . . 109.5 ?
    C10 C11 H11B . . 109.5 ?
    H11A C11 H11B . . 109.5 ?
    C10 C11 H11C . . 109.5 ?
    H11A C11 H11C . . 109.5 ?
    H11B C11 H11C . . 109.5 ?
    N5 C12 C13 . . 112.69(10) ?
    N5 C12 H12A . . 109.1 ?
    C13 C12 H12A . . 109.1 ?
    N5 C12 H12B . . 109.1 ?
    C13 C12 H12B . . 109.1 ?
    H12A C12 H12B . . 107.8 ?
    C12 C13 C14 . . 114.34(10) ?
    C12 C13 H13A . . 108.7 ?
    C14 C13 H13A . . 108.7 ?
    C12 C13 H13B . . 108.7 ?
    C14 C13 H13B . . 108.7 ?
    H13A C13 H13B . . 107.6 ?
    C15 C14 C13 . . 111.74(10) ?
    C15 C14 H14A . . 109.3 ?
    C13 C14 H14A . . 109.3 ?
    C15 C14 H14B . . 109.3 ?
    C13 C14 H14B . . 109.3 ?
    H14A C14 H14B . . 107.9 ?
    C16 C15 C14 . . 116.01(10) ?
    C16 C15 H15A . . 108.3 ?
    C14 C15 H15A . . 108.3 ?
    C16 C15 H15B . . 108.3 ?
    C14 C15 H15B . . 108.3 ?
    H15A C15 H15B . . 107.4 ?
    C15 C16 C17 . . 112.37(10) ?
    C15 C16 H16A . . 109.1 ?
    C17 C16 H16A . . 109.1 ?
    C15 C16 H16B . . 109.1 ?
    C17 C16 H16B . . 109.1 ?
    H16A C16 H16B . . 107.9 ?
    C18 C17 C16 . . 115.39(11) ?
    C18 C17 H17A . . 108.4 ?
    C16 C17 H17A . . 108.4 ?
    C18 C17 H17B . . 108.4 ?
    C16 C17 H17B . . 108.4 ?
    H17A C17 H17B . . 107.5 ?
    C17 C18 C19 . . 112.27(11) ?
    C17 C18 H18A . . 109.1 ?
    C19 C18 H18A . . 109.1 ?
    C17 C18 H18B . . 109.1 ?
    C19 C18 H18B . . 109.2 ?
    H18A C18 H18B . . 107.9 ?
    C18 C19 H19A . . 109.5 ?
    C18 C19 H19B . . 109.5 ?
    H19A C19 H19B . . 109.5 ?
    C18 C19 H19C . . 109.5 ?
    H19A C19 H19C . . 109.5 ?
    H19B C19 H19C . . 109.5 ?
    N4 C20 C21 . . 114.49(9) ?
    N4 C20 H20A . . 108.6 ?
    C21 C20 H20A . . 108.6 ?
    N4 C20 H20B . . 108.6 ?
    C21 C20 H20B . . 108.6 ?
    H20A C20 H20B . . 107.6 ?
    O1 C21 C20 . . 112.63(10) ?
    O1 C21 H21A . . 109.1 ?
    C20 C21 H21A . . 109.1 ?
    O1 C21 H21B . . 109.1 ?
    C20 C21 H21B . . 109.1 ?
    H21A C21 H21B . . 107.8 ?
    N4 C22 C23 . . 112.52(10) ?
    N4 C22 H22A . . 109.1 ?
    C23 C22 H22A . . 109.1 ?
    N4 C22 H22B . . 109.1 ?
    C23 C22 H22B . . 109.1 ?
    H22A C22 H22B . . 107.8 ?
    O2 C23 C22 . . 112.85(9) ?
    O2 C23 H23A . . 109.0 ?
    C22 C23 H23A . . 109.0 ?
    O2 C23 H23B . . 109.0 ?
    C22 C23 H23B . . 109.0 ?
    H23A C23 H23B . . 107.8 ?
loop_
    _geom_torsion_atom_site_label_1
    _geom_torsion_atom_site_label_2
    _geom_torsion_atom_site_label_3
    _geom_torsion_atom_site_label_4
    _geom_torsion_site_symmetry_1
    _geom_torsion_site_symmetry_2
    _geom_torsion_site_symmetry_3
    _geom_torsion_site_symmetry_4
    _geom_torsion
    _geom_torsion_publ_flag
    C2 N1 C1 N4 . . . . 179.73(10) ?
    C2 N1 C1 N3 . . . . 1.35(16) ?
    C20 N4 C1 N1 . . . . -10.55(15) ?
    C22 N4 C1 N1 . . . . 178.45(10) ?
    C20 N4 C1 N3 . . . . 167.96(10) ?
    C22 N4 C1 N3 . . . . -3.03(15) ?
    C3 N3 C1 N1 . . . . -2.26(16) ?
    C3 N3 C1 N4 . . . . 179.37(10) ?
    C12 N5 C2 N1 . . . . -1.91(16) ?
    C12 N5 C2 N2 . . . . 177.83(9) ?
    C1 N1 C2 N5 . . . . 179.59(10) ?
    C1 N1 C2 N2 . . . . -0.12(16) ?
    C3 N2 C2 N5 . . . . -179.72(10) ?
    C3 N2 C2 N1 . . . . -0.01(16) ?
    C1 N3 C3 N6 . . . . -177.87(9) ?
    C1 N3 C3 N2 . . . . 2.11(16) ?
    C4 N6 C3 N3 . . . . -1.14(16) ?
    C4 N6 C3 N2 . . . . 178.88(10) ?
    C2 N2 C3 N3 . . . . -1.08(16) ?
    C2 N2 C3 N6 . . . . 178.90(9) ?
    C3 N6 C4 C5 . . . . 162.91(10) ?
    N6 C4 C5 C6 . . . . -179.78(10) ?
    C4 C5 C6 C7 . . . . -176.09(10) ?
    C5 C6 C7 C8 . . . . -67.98(15) ?
    C6 C7 C8 C9 . . . . 179.15(10) ?
    C7 C8 C9 C10 . . . . 178.89(11) ?
    C8 C9 C10 C11 . . . . 179.31(12) ?
    C2 N5 C12 C13 . . . . 77.29(14) ?
    N5 C12 C13 C14 . . . . -165.17(10) ?
    C12 C13 C14 C15 . . . . 177.18(10) ?
    C13 C14 C15 C16 . . . . 179.77(10) ?
    C14 C15 C16 C17 . . . . -178.44(11) ?
    C15 C16 C17 C18 . . . . 178.60(11) ?
    C16 C17 C18 C19 . . . . -177.13(11) ?
    C1 N4 C20 C21 . . . . 77.14(13) ?
    C22 N4 C20 C21 . . . . -111.54(11) ?
    N4 C20 C21 O1 . . . . 50.37(13) ?
    C1 N4 C22 C23 . . . . 85.59(12) ?
    C20 N4 C22 C23 . . . . -85.63(12) ?
    N4 C22 C23 O2 . . . . -67.59(13) ?
loop_
    _geom_hbond_atom_site_label_D
    _geom_hbond_atom_site_label_H
    _geom_hbond_atom_site_label_A
    _geom_hbond_site_symmetry_A
    _geom_hbond_distance_DH
    _geom_hbond_distance_HA
    _geom_hbond_distance_DA
    _geom_hbond_angle_DHA
    O1 H1 N2 2_565 0.84 1.95 2.7732(13) 166.5
    O2 H2 N3 . 0.84 2.00 2.8057(14) 160.1
    N5 H5 O1 1_455 0.893(8) 1.952(9) 2.7963(15) 157.3(12)
    N6 H6 O2 2_575 0.895(8) 2.197(10) 2.9455(14) 140.7(11)
data_global
_journal_date_recd_electronic     2012-01-14
_journal_date_accepted     2012-01-29
_journal_name_full     'Acta Crystallographica, Section E'
_journal_year     2012
_journal_volume     68
_journal_issue      3
_journal_page_first     o618
_journal_page_last     o618
_journal_paper_category     QO
_journal_paper_doi     10.1107/S1600536812003856
_journal_coeditor_code     XU5451
_publ_contact_author_name     'Zhi-yong Hu'
_publ_contact_author_address
;
School of Chemical Engineering and Environment
North University of China
Taiyuan
People's Republic of China
;
_publ_contact_author_email     Huzhiyong@nuc.edu.cn
_publ_contact_author_fax     '86 0351 3922118'
_publ_contact_author_phone     '86 0351 3922121'
_publ_section_title
;
2,2'-{[4,6-Bis(octylamino)-1,3,5-triazin-2-yl]azanediyl}diethanol
;
loop_
    _publ_author_name
    _publ_author_address
    'Sun, Hong-Hua'
;
School of Chemical Engineering and Environment
North University of China
Taiyuan
People's Republic ofChina
;
    'Hu, Zhi-Yong'
;
School of Chemical Engineering and Environment
North University of China
Taiyuan
People's Republic ofChina
;
    'Cao, Duan-Lin'
;
School of Chemical Engineering and Environment
North University of China
Taiyuan
People's Republic ofChina
;
