# Supplementary material for: 2,2′-{[4,6-Bis(octyl­amino)-1,3,5-triazin-2-yl]aza­nedi­yl}diethanol
Source: Acta Crystallogr Sect E Struct Rep Online. 2012 Feb 4;68(Pt 3):o618. doi: 10.1107/S1600536812003856 (PMC3295417; doi:10.1107/S1600536812003856)
Supplement: Supplementary file 2 [file e-68-0o618-Isup2.hkl]

# 
# h,k,l, Fc-squared, Fo-squared, sigma(Fo-squared) and status flag 
# 
data_I
_shelx_title ' shelx in P-1' 
_shelx_refln_list_code          4 
_shelx_F_calc_maximum      151.76 
_exptl_crystal_F_000       484.00 
_reflns_d_resolution_high  0.7595 
 
loop_ 
 _symmetry_equiv_pos_as_xyz 
 'x, y, z' 
 '-x, -y, -z' 
 
_cell_length_a     8.3330 
_cell_length_b     9.5260 
_cell_length_c    17.1819 
_cell_angle_alpha 100.144 
_cell_angle_beta  100.741 
_cell_angle_gamma 102.109 
 
_shelx_F_squared_multiplier     1.000 
 
loop_ 
 _refln_index_h 
 _refln_index_k 
 _refln_index_l 
 _refln_F_squared_calc 
 _refln_F_squared_meas 
 _refln_F_squared_sigma 
 _refln_observed_status 
   1   0   0     2692.25     2266.91    153.73 o 
   2   0   0     3012.02     2744.41     33.27 o 
   3   0   0      266.02      308.67      3.97 o 
   4   0   0     1057.56     1123.79     20.35 o 
   5   0   0        1.15        3.68      1.57 o 
   6   0   0       32.24       31.81      3.25 o 
   7   0   0       43.67       39.07      3.33 o 
   8   0   0        3.49        7.26      3.40 o 
   9   0   0        6.66        8.92      5.87 o 
  10   0   0        8.56        5.30      3.98 o 
 -10   1   0        0.07        0.28      3.34 o 
  -9   1   0        0.20        1.03      2.57 o 
  -8   1   0      186.71      166.81     10.31 o 
  -7   1   0        9.36       13.13      2.06 o 
  -6   1   0       98.59      101.84      4.82 o 
  -5   1   0        0.18        0.61      1.04 o 
  -4   1   0      464.88      461.06      6.42 o 
  -3   1   0      236.56      230.56      3.01 o 
  -2   1   0     2258.99     2046.44     45.14 o 
  -1   1   0      358.66      363.38     14.17 o 
   0   1   0      739.26      651.83     10.75 o 
   1   1   0       54.97       47.66      0.94 o 
   2   1   0      117.97      117.76      1.87 o 
   3   1   0      505.07      556.41      6.03 o 
   4   1   0        1.66        2.48      0.89 o 
   5   1   0       81.36       81.86      4.10 o 
   6   1   0       16.21       21.19      3.16 o 
   7   1   0        0.49        1.97      1.57 o 
   8   1   0      114.45      115.71      8.95 o 
   9   1   0        9.41        8.02      5.89 o 
  10   1   0        8.16        5.07      5.51 o 
 -10   2   0       13.85        8.57      7.49 o 
  -9   2   0       50.59       41.28     13.33 o 
  -8   2   0        1.69        2.40      2.45 o 
  -7   2   0     1089.27     1052.38     66.58 o 
  -6   2   0       28.01       32.99      2.66 o 
  -5   2   0       18.63       22.99      2.61 o 
  -4   2   0      735.65      804.11     27.96 o 
  -3   2   0      136.40      159.45      3.59 o 
  -2   2   0      341.22      317.36      3.33 o 
  -1   2   0     8786.09     7792.69    202.71 o 
   0   2   0      696.06      617.56     29.70 o 
   1   2   0      814.24      784.93     13.63 o 
   2   2   0      579.25      606.55      6.05 o 
   3   2   0       80.06       90.96      2.98 o 
   4   2   0       20.75       25.03      1.95 o 
   5   2   0      162.52      180.71      6.94 o 
   6   2   0       72.71       74.17      4.74 o 
   7   2   0       15.71       18.12      6.86 o 
   8   2   0        5.96        6.47      3.91 o 
   9   2   0        2.73        4.73      3.22 o 
 -10   3   0       32.99       30.12     12.74 o 
  -9   3   0       87.89       81.40     10.07 o 
  -8   3   0       77.78       60.89     19.17 o 
  -7   3   0        4.31        4.13      2.37 o 
  -6   3   0       16.29       14.85      2.27 o 
  -5   3   0        7.85       11.19      2.31 o 
  -4   3   0      583.11      579.64     31.15 o 
  -3   3   0      796.76      857.66     22.10 o 
  -2   3   0      228.50      229.90      3.80 o 
  -1   3   0     1126.66     1135.71     25.56 o 
   0   3   0        5.40        7.18      1.32 o 
   1   3   0      428.40      416.45      4.18 o 
   2   3   0       46.37       44.14      1.88 o 
   3   3   0        4.31        6.95      2.35 o 
   4   3   0       41.07       39.97      2.20 o 
   5   3   0       50.87       51.10      4.77 o 
   6   3   0       50.07       49.84      3.58 o 
   7   3   0       55.94       57.88      4.55 o 
   8   3   0       82.39       91.07      7.53 o 
   9   3   0       90.32       92.63     13.35 o 
 -10   4   0        1.08        1.60      2.93 o 
  -9   4   0      118.07      110.05      8.43 o 
  -8   4   0       75.64       80.23      6.97 o 
  -7   4   0       18.52       15.96      7.23 o 
  -6   4   0      119.75      117.85      4.10 o 
  -5   4   0        0.03        0.35      0.97 o 
  -4   4   0       18.39       21.35      1.77 o 
  -3   4   0        1.37        1.55      0.72 o 
  -2   4   0      181.91      221.63      4.60 o 
  -1   4   0     1316.56     1397.88     60.46 o 
   0   4   0     1341.30     1316.72     33.97 o 
   1   4   0      313.62      327.96      4.25 o 
   2   4   0        6.93        7.33      2.15 o 
   3   4   0       30.11       29.76      2.16 o 
   4   4   0      195.38      198.31      6.29 o 
   5   4   0      294.26      301.50     10.68 o 
   6   4   0      153.14      153.99      7.27 o 
   7   4   0        9.47       10.95      4.09 o 
   8   4   0        1.15       -1.03      4.97 o 
 -10   5   0       32.38       22.58     17.98 o 
  -9   5   0        5.30        6.92      4.80 o 
  -8   5   0        1.01        2.68      2.49 o 
  -7   5   0       29.52       26.92      2.99 o 
  -6   5   0       21.25       20.70      2.11 o 
  -5   5   0        3.94        4.91      2.38 o 
  -4   5   0        2.40        1.67      1.52 o 
  -3   5   0       19.41       22.65      2.99 o 
  -2   5   0       34.15       34.35      3.23 o 
  -1   5   0        9.98        9.88      2.78 o 
   0   5   0       18.59       19.03      1.66 o 
   1   5   0        0.07        0.59      0.87 o 
   2   5   0      635.40      656.61     16.95 o 
   3   5   0       58.55       54.90      2.70 o 
   4   5   0       18.03       20.18      3.91 o 
   5   5   0     1111.50     1133.01     36.23 o 
   6   5   0      236.28      238.15     11.30 o 
   7   5   0      114.29      115.39      9.71 o 
   8   5   0       23.07       22.95     17.36 o 
 -10   6   0       22.56       18.13     10.40 o 
  -9   6   0      200.76      194.61     14.09 o 
  -8   6   0       45.89       42.64      7.77 o 
  -7   6   0        0.08        0.97      1.06 o 
  -6   6   0      166.07      173.28      8.22 o 
  -5   6   0       48.27       55.55      4.61 o 
  -4   6   0        6.84        4.31      1.82 o 
  -3   6   0      252.63      245.11     18.34 o 
  -2   6   0      168.24      174.86      9.81 o 
  -1   6   0       32.71       38.72      5.65 o 
   0   6   0       12.68       14.58      5.15 o 
   1   6   0      520.34      527.32     13.47 o 
   2   6   0      218.78      187.67      4.92 o 
   3   6   0       68.84       63.86      5.35 o 
   4   6   0        0.13        1.56      3.10 o 
   5   6   0      190.74      208.22     10.52 o 
   6   6   0        6.39        4.01      2.69 o 
   7   6   0       55.70       58.60      8.59 o 
 -10   7   0       37.21       36.07      7.44 o 
  -9   7   0        5.29        3.66      4.27 o 
  -8   7   0      157.67      171.81     10.86 o 
  -7   7   0        2.37        2.38      2.13 o 
  -6   7   0      123.62      120.41      6.25 o 
  -5   7   0        9.31        9.53      3.27 o 
  -4   7   0        5.50        4.52      1.96 o 
  -3   7   0       18.37       23.18      9.41 o 
  -2   7   0       28.57       32.18      3.83 o 
  -1   7   0        2.27        4.30      2.26 o 
   0   7   0      118.91      118.40     10.08 o 
   1   7   0      103.85      105.67      9.81 o 
   2   7   0        2.34        2.72      1.51 o 
   3   7   0        0.17        0.96      1.38 o 
   4   7   0      126.62      135.61      7.81 o 
   5   7   0       64.31       56.66      7.99 o 
   6   7   0       43.94       32.39     23.69 o 
   7   7   0       23.15       18.13     14.20 o 
  -9   8   0       42.41       37.86      7.54 o 
  -8   8   0       69.90       71.27      7.30 o 
  -7   8   0      136.17      132.50      7.01 o 
  -6   8   0       39.25       40.06     12.81 o 
  -5   8   0        2.09        2.94      1.55 o 
  -4   8   0        0.00        1.57      1.72 o 
  -3   8   0      390.71      397.40     13.86 o 
  -2   8   0        3.08        5.85      3.34 o 
  -1   8   0       16.58       13.43      6.86 o 
   0   8   0        8.25        7.00      4.06 o 
   1   8   0      276.70      287.29     14.04 o 
   2   8   0      558.43      564.72     20.29 o 
   3   8   0       11.27        9.64      4.69 o 
   4   8   0        1.12        2.01      4.22 o 
   5   8   0        0.26        0.81      2.53 o 
   6   8   0        0.31        1.66      2.04 o 
  -9   9   0       57.25       62.97      7.41 o 
  -8   9   0       25.39       15.27     15.57 o 
  -7   9   0     1030.96     1071.31     22.12 o 
  -6   9   0       59.08       60.44      4.77 o 
  -5   9   0       21.07       16.71      7.40 o 
  -4   9   0       51.09       47.10      7.83 o 
  -3   9   0      267.00      275.87     11.43 o 
  -2   9   0       41.55       43.74      5.94 o 
  -1   9   0        1.07        1.18      1.82 o 
   0   9   0       21.63       24.26      4.03 o 
   1   9   0       28.07       25.89     11.34 o 
   2   9   0       61.71       79.01     10.70 o 
   3   9   0        2.18        1.75      2.51 o 
   4   9   0      151.23      157.79     11.96 o 
   5   9   0        4.42        5.39      3.80 o 
  -8  10   0       10.65        7.76      5.48 o 
  -7  10   0       99.33      100.51      7.13 o 
  -6  10   0        2.29        2.37      1.71 o 
  -5  10   0      195.31      198.33     11.92 o 
  -4  10   0       30.78       29.14      6.49 o 
  -3  10   0       29.19       35.60      7.10 o 
  -2  10   0        3.93        3.24      3.20 o 
  -1  10   0       46.70       37.85      5.29 o 
   0  10   0       28.65       33.81      5.54 o 
   1  10   0       78.84       56.15     28.82 o 
   2  10   0       38.42       39.65      8.72 o 
   3  10   0        8.29        6.48     15.33 o 
  -7  11   0       48.90       42.97      5.68 o 
  -6  11   0        6.01        3.53      2.83 o 
  -5  11   0       17.69       18.81      5.51 o 
  -4  11   0        1.44        2.75      2.80 o 
  -3  11   0       44.64       54.89      6.93 o 
  -2  11   0        0.07        1.69      2.92 o 
  -1  11   0        3.54        2.53      4.11 o 
   0  11   0       42.57       42.67     17.32 o 
   1  11   0       26.49       16.95     21.56 o 
   2  11   0       54.22       37.33     21.77 o 
  -5  12   0       27.11       21.48     14.53 o 
  -4  12   0       83.86       80.57      7.58 o 
  -3  12   0      139.31      164.32     15.38 o 
  -2  12   0       20.27       10.18     18.30 o 
  -1  12   0       17.27       11.82     11.93 o 
   1 -12   1       18.14       13.26     15.33 o 
   2 -12   1        0.40        2.19      3.22 o 
   3 -12   1       22.09       18.68     15.48 o 
   4 -12   1       51.46       67.17      7.07 o 
   5 -12   1        8.13        8.69      5.98 o 
  -2 -11   1       11.14        5.75      7.92 o 
  -1 -11   1       12.97       11.70     14.81 o 
   0 -11   1        5.99        6.27      6.48 o 
   1 -11   1        0.40        1.88      2.49 o 
   2 -11   1        1.79        1.90      2.74 o 
   3 -11   1       44.36       47.70     15.99 o 
   4 -11   1      118.61      131.48      9.09 o 
   5 -11   1       17.96       19.91     10.80 o 
   6 -11   1       69.14       80.15      6.45 o 
   7 -11   1       23.10       19.01     23.25 o 
  -4 -10   1        5.59        6.10      4.28 o 
  -3 -10   1       33.06       37.49     23.04 o 
  -2 -10   1       47.16       47.64     36.41 o 
  -1 -10   1        7.23        9.67     11.09 o 
   0 -10   1        0.19        0.77      1.67 o 
   1 -10   1        2.93        6.45      5.00 o 
   2 -10   1      164.93      153.40     11.23 o 
   3 -10   1      104.38      122.96      8.83 o 
   4 -10   1        6.65        6.30      3.05 o 
   5 -10   1       91.57       89.71      5.53 o 
   6 -10   1       54.41       58.11      4.61 o 
   7 -10   1        1.40        1.52      2.19 o 
   8 -10   1        4.56        2.49      4.93 o 
  -5  -9   1        0.01        0.54      3.48 o 
  -4  -9   1        0.58        1.44      3.15 o 
  -3  -9   1      181.59      205.73     13.54 o 
  -2  -9   1       23.50       32.97      4.71 o 
  -1  -9   1      237.04      254.29     18.71 o 
   0  -9   1       23.18       19.63      8.63 o 
   1  -9   1       27.45       26.13     11.04 o 
   2  -9   1        0.29        1.72      2.08 o 
   3  -9   1        0.42        0.78      3.49 o 
   4  -9   1        9.92       10.25      5.94 o 
   5  -9   1      178.07      175.58      9.80 o 
   6  -9   1      209.08      208.28      9.55 o 
   7  -9   1      793.89      802.23     32.70 o 
   8  -9   1       84.14       76.18      8.12 o 
   9  -9   1      100.90      113.53      9.55 o 
  -6  -8   1        0.49        1.94      1.90 o 
  -5  -8   1        2.63        2.23      2.97 o 
  -4  -8   1       92.88       94.44      7.60 o 
  -3  -8   1       26.96       22.08      3.45 o 
  -2  -8   1      105.00       92.36      5.33 o 
  -1  -8   1        0.11        0.43      1.92 o 
   0  -8   1      137.45      126.84      8.28 o 
   1  -8   1        1.26        1.04      2.04 o 
   2  -8   1      296.16      286.06     14.50 o 
   3  -8   1      311.49      325.48     12.34 o 
   4  -8   1       90.51       90.03      4.93 o 
   5  -8   1      148.12      141.96      7.16 o 
   6  -8   1       76.41       78.29      4.69 o 
   7  -8   1      210.64      206.87      9.35 o 
   8  -8   1       29.36       25.43     17.12 o 
   9  -8   1        7.75        7.28      5.38 o 
  -7  -7   1        2.09        1.62      3.44 o 
  -6  -7   1       15.35       14.88      9.53 o 
  -5  -7   1       31.31       28.25     14.69 o 
  -4  -7   1       69.66       68.84      4.70 o 
  -3  -7   1        8.88        9.22      3.97 o 
  -2  -7   1      486.90      475.58     11.18 o 
  -1  -7   1      380.48      383.69     27.01 o 
   0  -7   1       70.06       62.85      5.00 o 
   1  -7   1       33.95       32.45      5.09 o 
   2  -7   1       44.14       38.08      3.79 o 
   3  -7   1      195.17      194.42      7.88 o 
   4  -7   1       40.45       33.04      5.82 o 
   5  -7   1       31.29       29.22      9.19 o 
   6  -7   1       28.11       30.44      4.30 o 
   7  -7   1        0.44        1.13      1.41 o 
   8  -7   1        0.26       -0.36      3.72 o 
   9  -7   1       48.69       48.21      6.34 o 
  10  -7   1       75.20       70.01     10.35 o 
  -7  -6   1        2.53        3.12      3.37 o 
  -6  -6   1       28.52       25.39      4.00 o 
  -5  -6   1      942.80     1028.04     38.83 o 
  -4  -6   1       98.37       94.60      5.19 o 
  -3  -6   1      385.44      377.26     16.77 o 
  -2  -6   1      358.26      373.15     12.00 o 
  -1  -6   1      516.39      524.38     16.67 o 
   0  -6   1        8.10        9.58      4.58 o 
   1  -6   1      285.55      249.84     19.04 o 
   2  -6   1      352.88      348.11     14.05 o 
   3  -6   1       48.56       63.83      4.81 o 
   4  -6   1        0.37        1.51      1.80 o 
   5  -6   1       23.59       25.63      3.76 o 
   6  -6   1       71.38       70.18      3.81 o 
   7  -6   1      293.51      272.10      7.81 o 
   8  -6   1       27.42       29.04     11.08 o 
   9  -6   1       11.77        9.01      6.76 o 
  10  -6   1        4.72        4.44      3.21 o 
  -8  -5   1       22.62       24.71     19.26 o 
  -7  -5   1       22.05       16.70      8.03 o 
  -6  -5   1      442.17      448.71     20.06 o 
  -5  -5   1     1189.80     1223.35     28.18 o 
  -4  -5   1        0.44        1.20      1.40 o 
  -3  -5   1      799.85      791.44     22.00 o 
  -2  -5   1      937.12      989.44     24.87 o 
  -1  -5   1       39.70       35.57      2.20 o 
   0  -5   1       42.55       37.22      2.03 o 
   1  -5   1       42.71       42.56      2.17 o 
   2  -5   1       18.96       18.19      3.71 o 
   3  -5   1      132.14      121.30      5.78 o 
   4  -5   1       90.02       87.60      4.05 o 
   5  -5   1        6.39        7.73      2.58 o 
   6  -5   1       11.83        9.28      3.17 o 
   7  -5   1      226.15      221.46      9.19 o 
   8  -5   1       66.23       54.57      5.74 o 
   9  -5   1       39.47       49.37      6.34 o 
  10  -5   1       31.99       29.48     12.71 o 
  -9  -4   1       47.19       32.49     35.23 o 
  -8  -4   1        0.67        0.33      1.67 o 
  -7  -4   1       40.04       34.35      3.57 o 
  -6  -4   1      294.52      312.32      8.33 o 
  -5  -4   1       97.41      100.27      6.22 o 
  -4  -4   1       77.90       86.99      5.89 o 
  -3  -4   1       12.12       14.35      2.56 o 
  -2  -4   1      169.25      170.82      5.79 o 
  -1  -4   1       98.05      105.43      3.37 o 
   0  -4   1      966.40      986.48     10.75 o 
   1  -4   1      349.94      337.87      6.13 o 
   2  -4   1        2.69        5.56      1.65 o 
   3  -4   1       43.59       44.16      2.22 o 
   4  -4   1       58.30       64.53      3.06 o 
   5  -4   1       17.96       22.41      1.99 o 
   6  -4   1      219.73      208.76      6.52 o 
   7  -4   1       88.12       82.16      6.15 o 
   8  -4   1      434.84      417.28     28.17 o 
   9  -4   1        3.08        3.20      3.86 o 
  10  -4   1        7.19        7.62      3.79 o 
  -9  -3   1       95.85      103.49      9.31 o 
  -8  -3   1      148.15      151.27     10.40 o 
  -7  -3   1        2.26        3.08      1.89 o 
  -6  -3   1      375.73      386.68     10.84 o 
  -5  -3   1       94.99       95.98      6.01 o 
  -4  -3   1        6.87        8.13      2.69 o 
  -3  -3   1        0.44        5.99      2.14 o 
  -2  -3   1       21.44       20.52      1.28 o 
  -1  -3   1      726.91      769.81      5.42 o 
   0  -3   1      176.60      183.00      2.41 o 
   1  -3   1       12.65       10.70      1.82 o 
   2  -3   1      768.49      772.48     14.10 o 
   3  -3   1      592.46      576.91      6.66 o 
   4  -3   1      561.31      572.78      6.51 o 
   5  -3   1      125.18      121.74      5.14 o 
   6  -3   1       90.65       86.62      5.23 o 
   7  -3   1       28.12       26.92      1.66 o 
   8  -3   1        3.07        1.59      3.14 o 
   9  -3   1        3.47        5.48      2.86 o 
  10  -3   1       92.55       88.02      8.42 o 
  -9  -2   1        5.21        6.69      3.85 o 
  -8  -2   1        2.37        2.05      1.66 o 
  -7  -2   1       29.78       25.67      4.09 o 
  -6  -2   1      292.77      300.69     11.46 o 
  -5  -2   1      129.64      126.36      6.90 o 
  -4  -2   1      276.79      298.35      8.82 o 
  -3  -2   1      131.05      117.21      3.91 o 
  -2  -2   1      107.95       95.67      1.92 o 
  -1  -2   1      749.96      743.43      8.81 o 
   0  -2   1     1340.57     1203.17     13.63 o 
   1  -2   1     3460.82     3137.43     34.49 o 
   2  -2   1      964.12      868.10     34.16 o 
   3  -2   1       48.99       61.76      1.80 o 
   4  -2   1      142.90      135.91      5.08 o 
   5  -2   1       92.55       94.66      4.48 o 
   6  -2   1        0.50        0.65      0.80 o 
   7  -2   1        0.29        1.42      0.76 o 
   8  -2   1       22.72       21.49      9.45 o 
   9  -2   1       63.29       49.56      5.89 o 
  10  -2   1      127.66      124.50     10.46 o 
 -10  -1   1        0.35        0.52      2.69 o 
  -9  -1   1        0.50        1.65      2.77 o 
  -8  -1   1       48.67       42.30      4.92 o 
  -7  -1   1        0.48        1.81      1.41 o 
  -6  -1   1        0.70        1.59      1.14 o 
  -5  -1   1      461.67      504.92     16.56 o 
  -4  -1   1      109.22      120.81      4.42 o 
  -3  -1   1       29.75       35.82      1.79 o 
  -2  -1   1     1090.22     1037.30     26.21 o 
  -1  -1   1      503.56      454.92      6.65 o 
   0  -1   1      417.60      414.09      4.45 o 
   1  -1   1     1020.23      930.70     12.54 o 
   2  -1   1        1.39        1.91      0.73 o 
   3  -1   1      615.23      643.61      9.09 o 
   4  -1   1      112.88      124.36      4.01 o 
   5  -1   1      298.54      325.91      5.27 o 
   6  -1   1       27.52       24.97      2.00 o 
   7  -1   1       33.42       21.72      4.29 o 
   8  -1   1      463.86      429.44     21.47 o 
   9  -1   1       29.07       25.92      9.37 o 
  10  -1   1       43.04       49.83      7.34 o 
 -10   0   1       13.04       12.48     10.50 o 
  -9   0   1        6.30        7.38      4.06 o 
  -8   0   1       52.47       45.83      4.87 o 
  -7   0   1      139.81      131.55      8.19 o 
  -6   0   1       80.66       81.27      4.12 o 
  -5   0   1       24.54       22.61      2.48 o 
  -4   0   1      385.98      378.59     13.27 o 
  -3   0   1        8.77       11.69      1.90 o 
  -2   0   1     4612.99     4190.86     42.46 o 
  -1   0   1     1009.12      905.90      5.49 o 
   0   0   1     5789.70      118.63    106.10 o 
   1   0   1       21.88       21.98      0.62 o 
   2   0   1     2513.88     2279.62     17.55 o 
   3   0   1     1980.23     2094.18     17.10 o 
   4   0   1      707.53      832.00      8.75 o 
   5   0   1        6.46        9.92      1.68 o 
   6   0   1       63.28       56.38      3.18 o 
   7   0   1        0.31        1.55      1.20 o 
   8   0   1       35.78       38.80     11.29 o 
   9   0   1        3.95        3.88      2.99 o 
  10   0   1        1.82        2.01      2.70 o 
 -10   1   1        6.92        4.28      3.68 o 
  -9   1   1      118.11      115.70     10.12 o 
  -8   1   1        9.16        9.27      4.40 o 
  -7   1   1      306.19      295.39      9.54 o 
  -6   1   1       70.40       69.98      4.39 o 
  -5   1   1        8.02        6.26      2.45 o 
  -4   1   1      153.52      146.02      5.86 o 
  -3   1   1      683.40      695.16     16.90 o 
  -2   1   1     4953.74     4099.23     52.43 o 
  -1   1   1        1.48        2.06      0.73 o 
   0   1   1        1.02        1.13      0.34 o 
   1   1   1      541.05      501.00      6.39 o 
   2   1   1     1180.64     1156.37     14.44 o 
   3   1   1      529.44      557.49      8.08 o 
   4   1   1       88.07       85.56      3.97 o 
   5   1   1       26.75       19.83      2.15 o 
   6   1   1        5.08        8.08      2.74 o 
   7   1   1        0.16        1.09      1.27 o 
   8   1   1       89.56      106.05      7.68 o 
   9   1   1       11.64        7.53      8.51 o 
  10   1   1       81.42       82.10      7.44 o 
 -10   2   1       10.16        5.68      4.24 o 
  -9   2   1      242.33      217.47     11.86 o 
  -8   2   1       13.80       13.98      7.60 o 
  -7   2   1        1.80        0.71      0.75 o 
  -6   2   1      187.45      204.51      7.62 o 
  -5   2   1      195.70      196.64      4.95 o 
  -4   2   1     1052.11     1166.34     18.31 o 
  -3   2   1     1174.82     1162.54     16.74 o 
  -2   2   1     1552.22     1443.83     18.18 o 
   0   2   1     1932.44     1864.79     19.77 o 
   1   2   1     2526.93     2354.08     22.78 o 
   2   2   1      485.51      496.00      6.74 o 
   3   2   1        8.48       10.21      2.67 o 
   4   2   1      120.28      109.81      4.49 o 
   5   2   1        0.03        1.23      0.85 o 
   6   2   1        2.82        3.70      2.38 o 
   7   2   1      123.88      132.15      5.86 o 
   8   2   1       11.79       10.28      7.09 o 
   9   2   1        0.49        2.20      3.37 o 
 -10   3   1       48.39       42.47      8.30 o 
  -9   3   1      445.26      398.38     16.97 o 
  -8   3   1      450.78      407.39     26.61 o 
  -7   3   1      186.34      169.31      7.28 o 
  -6   3   1        0.43        0.98      1.08 o 
  -5   3   1      408.21      447.47      6.32 o 
  -4   3   1       89.15       87.51      3.42 o 
  -3   3   1      226.14      215.41      4.10 o 
  -2   3   1       65.87       62.11      2.09 o 
  -1   3   1     2223.88     2161.03     44.09 o 
   0   3   1       11.38       10.55      1.23 o 
   1   3   1      357.62      347.57      4.02 o 
   2   3   1      121.53      120.77      3.53 o 
   3   3   1        0.00       -0.12      0.84 o 
   4   3   1       54.57       47.56      2.31 o 
   5   3   1      262.76      264.00      6.35 o 
   6   3   1        8.30        7.81      3.38 o 
   7   3   1       34.12       30.74      3.33 o 
   8   3   1        0.62        3.90      2.79 o 
   9   3   1        5.02        5.66      8.35 o 
 -10   4   1      239.99      255.48     16.81 o 
  -9   4   1      205.25      199.62     16.86 o 
  -8   4   1      518.03      521.86     39.48 o 
  -7   4   1        9.17        8.94      4.04 o 
  -6   4   1      217.62      198.69      7.52 o 
  -5   4   1       79.56       74.42      2.82 o 
  -4   4   1       17.05       18.14      2.49 o 
  -3   4   1       59.27       67.78      3.41 o 
  -2   4   1      487.02      497.32      6.66 o 
  -1   4   1      553.41      541.78      7.82 o 
   0   4   1     1026.73     1075.62     32.92 o 
   1   4   1      472.22      499.44      5.78 o 
   2   4   1      684.87      679.14      7.70 o 
   3   4   1      376.81      397.41     10.99 o 
   4   4   1      258.66      276.18     12.62 o 
   5   4   1      116.10      109.23      6.29 o 
   6   4   1       53.94       54.09      3.96 o 
   7   4   1       33.20       35.60      3.95 o 
   8   4   1       20.63       19.35     16.66 o 
 -10   5   1       18.43       14.49      6.88 o 
  -9   5   1       33.30       26.56     12.37 o 
  -8   5   1       69.09       72.95      7.17 o 
  -7   5   1       36.32       32.95      3.52 o 
  -6   5   1        6.06       10.68      4.91 o 
  -5   5   1        4.13        2.95      1.52 o 
  -4   5   1        9.50       12.70      4.28 o 
  -3   5   1       49.80       46.13      3.89 o 
  -2   5   1        9.98       15.96      4.71 o 
  -1   5   1        0.68        1.99      0.86 o 
   0   5   1        0.09        0.40      0.90 o 
   1   5   1      460.29      477.21      6.24 o 
   2   5   1       47.96       47.74      2.17 o 
   3   5   1       21.58       19.33      2.27 o 
   4   5   1       39.45       43.28      3.11 o 
   5   5   1      565.07      596.77     10.46 o 
   6   5   1       40.83       36.28      4.84 o 
   7   5   1      217.13      250.56     10.59 o 
   8   5   1      106.39      128.57     14.67 o 
 -10   6   1        1.29        0.01      2.72 o 
  -9   6   1       25.72       31.34     15.23 o 
  -8   6   1       42.15       34.07      6.85 o 
  -7   6   1       13.78        8.55      3.96 o 
  -6   6   1       96.32       98.15      5.34 o 
  -5   6   1      457.64      429.28     10.07 o 
  -4   6   1      130.11      111.73      8.39 o 
  -3   6   1       11.98       25.24      9.25 o 
  -2   6   1        0.10        0.92      1.76 o 
  -1   6   1       16.91       15.08      3.02 o 
   0   6   1       31.54       31.79      2.76 o 
   1   6   1       18.95       16.04      1.74 o 
   2   6   1       34.52       30.70      4.51 o 
   3   6   1     1760.20     1685.28     47.73 o 
   4   6   1        8.91        7.85      1.77 o 
   5   6   1       24.70       22.21     12.79 o 
   6   6   1       22.37       22.46     11.23 o 
   7   6   1       64.24       67.94      6.62 o 
 -10   7   1        1.93        1.49      3.87 o 
  -9   7   1       26.17       17.64     17.74 o 
  -8   7   1       72.92       76.59      7.28 o 
  -7   7   1       11.42       10.35      5.34 o 
  -6   7   1        0.73        0.93      1.59 o 
  -5   7   1        1.75        2.45      1.97 o 
  -4   7   1        3.87        5.75      2.56 o 
  -3   7   1       38.95       37.46      5.21 o 
  -2   7   1       17.03       27.25     11.74 o 
  -1   7   1        0.03        0.98      2.07 o 
   0   7   1       45.29       46.30      4.82 o 
   1   7   1      272.77      255.50     21.25 o 
   2   7   1      153.16      148.44      7.44 o 
   3   7   1      234.16      234.19     10.12 o 
   4   7   1      316.69      317.72     20.25 o 
   5   7   1      401.18      431.16     23.95 o 
   6   7   1       33.07       37.32      8.07 o 
  -9   8   1       54.17       49.63      6.65 o 
  -8   8   1        5.13        7.31      6.19 o 
  -7   8   1      248.13      256.21     11.43 o 
  -6   8   1       53.08       48.59      5.23 o 
  -5   8   1       84.98       83.67      5.73 o 
  -4   8   1      697.75      697.08     29.39 o 
  -3   8   1      161.76      165.00      9.83 o 
  -2   8   1      131.49      127.83      8.98 o 
  -1   8   1      118.15      123.89      7.95 o 
   0   8   1      249.87      283.06     11.17 o 
   1   8   1      112.75      108.93      5.62 o 
   2   8   1       42.11       37.92      3.78 o 
   3   8   1        6.13        5.52      3.83 o 
   4   8   1       31.32       28.74     13.75 o 
   5   8   1       19.43       13.45      9.72 o 
  -9   9   1       20.77       16.69     14.81 o 
  -8   9   1       17.71       13.47      9.31 o 
  -7   9   1       68.64       66.56      5.26 o 
  -6   9   1        1.68        2.94      2.62 o 
  -5   9   1        0.47        1.29      1.62 o 
  -4   9   1      127.29      128.08      8.55 o 
  -3   9   1       66.81       75.84      6.29 o 
  -2   9   1        2.53        4.45      2.54 o 
  -1   9   1      153.17      157.81      9.10 o 
   0   9   1        5.62        6.22      4.79 o 
   1   9   1      196.48      205.21     19.26 o 
   2   9   1      165.22      175.57     16.86 o 
   3   9   1        0.11        0.59      2.09 o 
   4   9   1      167.24      180.19     13.50 o 
  -8  10   1        1.03        2.12      3.62 o 
  -7  10   1       18.65       19.65      9.81 o 
  -6  10   1        0.58        0.90      1.33 o 
  -5  10   1        1.62        1.19      1.92 o 
  -4  10   1        0.44        1.75      3.16 o 
  -3  10   1        1.31        1.38      2.48 o 
  -2  10   1       27.90       26.78      3.92 o 
  -1  10   1      177.78      169.08     10.99 o 
   0  10   1        0.34       -2.42      5.00 o 
   1  10   1       23.02       26.74     24.69 o 
   2  10   1       31.92       38.67     26.33 o 
   3  10   1       23.05       29.34     29.66 o 
  -7  11   1       92.11       83.38      6.45 o 
  -6  11   1      107.53       99.53      7.66 o 
  -5  11   1       12.38       11.61      6.44 o 
  -4  11   1       83.75       96.09      8.91 o 
  -3  11   1        2.17        5.63      4.39 o 
  -2  11   1       38.96       52.34      9.54 o 
  -1  11   1        3.21        7.89      6.02 o 
   0  11   1       87.63       96.90     14.03 o 
   1  11   1       11.99        5.82      8.53 o 
   2  11   1       22.79       15.58     20.35 o 
  -4  12   1       25.15       17.87     14.35 o 
  -3  12   1       12.67        7.30     11.20 o 
  -2  12   1       17.79       13.42     14.81 o 
  -1  12   1        0.04       -0.14      5.93 o 
   0 -12   2        3.12        3.15      4.95 o 
   1 -12   2       56.01       53.32     12.21 o 
   2 -12   2        5.31        6.19      6.86 o 
   3 -12   2        1.29        3.30      3.29 o 
   4 -12   2       17.08       11.93      8.95 o 
   5 -12   2        4.95        5.73      6.85 o 
  -2 -11   2       30.20       27.01     29.66 o 
  -1 -11   2       15.43       17.52     17.43 o 
   0 -11   2       38.56       32.40     31.30 o 
   1 -11   2       17.95       14.04      7.12 o 
   2 -11   2        0.70        1.23      1.95 o 
   3 -11   2        4.26        4.94      2.82 o 
   4 -11   2        8.91        6.51      4.39 o 
   5 -11   2        0.38        0.36      2.69 o 
   6 -11   2       15.26       11.55      8.63 o 
   7 -11   2       44.12       57.93     10.61 o 
  -4 -10   2       24.79       14.77     13.51 o 
  -3 -10   2       57.41       51.04     10.20 o 
  -2 -10   2        0.00       -0.71      5.64 o 
  -1 -10   2       12.68       13.72      7.16 o 
   0 -10   2       19.66       18.14     10.09 o 
   1 -10   2        1.76        4.53      4.40 o 
   2 -10   2      216.54      209.64     13.48 o 
   3 -10   2      104.34      104.44      7.77 o 
   4 -10   2        9.89        7.08      3.12 o 
   5 -10   2       16.34       20.46      6.02 o 
   6 -10   2        0.00        0.62      1.54 o 
   7 -10   2       12.85        9.28      8.48 o 
   8 -10   2       17.10       14.20      9.24 o 
  -5  -9   2       11.42        8.50      6.18 o 
  -4  -9   2        5.35        4.11      4.33 o 
  -3  -9   2       92.86       85.34      7.87 o 
  -2  -9   2       43.48       30.84      4.47 o 
  -1  -9   2      106.43      104.94      6.64 o 
   0  -9   2       27.56       25.81      5.12 o 
   1  -9   2       26.71       21.08      8.69 o 
   2  -9   2       65.03       59.06      5.38 o 
   3  -9   2        1.90        2.57      1.92 o 
   4  -9   2        0.63        1.49      1.90 o 
   5  -9   2       47.98       47.97      4.81 o 
   6  -9   2      176.74      179.90      8.62 o 
   7  -9   2      342.43      349.47     20.82 o 
   8  -9   2        5.34        4.20      4.22 o 
  -6  -8   2       17.98       11.60      9.09 o 
  -5  -8   2        3.60        4.36      3.49 o 
  -4  -8   2      449.00      407.95     12.87 o 
  -3  -8   2       62.96       58.72      4.45 o 
  -2  -8   2       18.21       16.25      6.25 o 
  -1  -8   2       12.74       14.89      6.83 o 
   0  -8   2       58.72       59.95      5.41 o 
   1  -8   2       36.91       37.00      4.22 o 
   2  -8   2       14.13       15.39      5.26 o 
   3  -8   2      301.76      332.61     12.99 o 
   4  -8   2      116.65      110.23      6.11 o 
   5  -8   2      109.63      101.45      5.97 o 
   6  -8   2      240.58      248.01     10.37 o 
   7  -8   2       72.44       67.34      5.34 o 
   8  -8   2       15.47       14.45     10.13 o 
   9  -8   2       52.81       52.66     12.00 o 
  -7  -7   2       24.25       21.87     19.51 o 
  -6  -7   2        0.61        1.38      2.75 o 
  -5  -7   2        6.80        7.86      4.20 o 
  -4  -7   2       80.61       77.53      5.27 o 
  -3  -7   2      158.32      155.11      7.63 o 
  -2  -7   2        5.84        4.34      2.04 o 
  -1  -7   2      151.04      142.10     20.04 o 
   0  -7   2        2.02        0.29      1.23 o 
   1  -7   2        1.83        3.47      2.24 o 
   2  -7   2        9.73       15.94      6.66 o 
   3  -7   2      507.81      492.89     12.04 o 
   4  -7   2      222.56      222.17      9.54 o 
   5  -7   2      124.82      123.33      6.44 o 
   6  -7   2      162.55      153.61      7.31 o 
   7  -7   2      596.08      633.53     32.10 o 
   8  -7   2       34.47       33.03     17.75 o 
   9  -7   2        0.01        1.46      2.73 o 
  -8  -6   2        1.89        1.39      2.49 o 
  -7  -6   2       65.71       65.99      6.57 o 
  -6  -6   2       40.03       38.16      4.68 o 
  -5  -6   2       31.19       29.83      4.67 o 
  -4  -6   2      776.88      798.85     30.06 o 
  -3  -6   2       14.92       16.96      5.93 o 
  -2  -6   2      537.05      579.46     17.04 o 
  -1  -6   2       71.92       83.46      4.28 o 
   0  -6   2        2.84        2.24      0.98 o 
   1  -6   2        2.25        0.82      0.89 o 
   2  -6   2      392.54      421.45     15.57 o 
   3  -6   2      208.37      215.62      9.22 o 
   4  -6   2       51.20       47.69      3.28 o 
   5  -6   2       16.04       15.57      2.77 o 
   6  -6   2      177.50      179.71      8.88 o 
   7  -6   2      225.30      226.50     10.45 o 
   8  -6   2       74.63       69.81      6.75 o 
   9  -6   2      178.17      167.80      9.53 o 
  10  -6   2        3.74        3.33      2.99 o 
  -8  -5   2       10.26        9.75      9.49 o 
  -7  -5   2        1.10        0.70      1.41 o 
  -6  -5   2      233.66      239.58     10.31 o 
  -5  -5   2      304.62      305.56     12.06 o 
  -4  -5   2      167.36      170.90      5.85 o 
  -3  -5   2       19.04       15.58      3.19 o 
  -2  -5   2     1554.34     1566.39     46.49 o 
  -1  -5   2        0.70        0.79      0.59 o 
   0  -5   2      699.86      714.22     13.84 o 
   1  -5   2       21.98       18.45      2.32 o 
   2  -5   2       14.21       17.61      7.74 o 
   3  -5   2       10.37       13.72      4.44 o 
   4  -5   2      260.82      268.07     11.64 o 
   5  -5   2       25.80       20.30      2.07 o 
   6  -5   2      302.14      290.58     13.28 o 
   7  -5   2        5.47        4.22      8.92 o 
   8  -5   2        5.25        2.56      4.33 o 
   9  -5   2        7.66        6.89      7.94 o 
  10  -5   2        2.03        3.51      3.56 o 
  -9  -4   2        2.54        6.07      5.00 o 
  -8  -4   2        0.11        0.28      1.50 o 
  -7  -4   2      106.37      112.03      6.57 o 
  -6  -4   2       66.45       71.92      5.11 o 
  -5  -4   2       25.68       30.14      5.73 o 
  -4  -4   2       39.22       46.30      3.41 o 
  -3  -4   2       97.00       92.33      3.99 o 
  -2  -4   2      238.89      238.22      5.32 o 
  -1  -4   2       76.16       65.33      2.34 o 
   0  -4   2      696.50      734.88     13.48 o 
   1  -4   2        0.34        0.52      0.80 o 
   2  -4   2      140.46      147.09      4.72 o 
   3  -4   2      149.75      150.62      5.00 o 
   4  -4   2        6.84       10.15      2.87 o 
   5  -4   2      163.13      172.41      6.29 o 
   6  -4   2      563.94      521.90      8.31 o 
   7  -4   2       19.10       21.04     10.72 o 
   8  -4   2        2.27        4.74      4.80 o 
   9  -4   2        0.47        1.00      3.45 o 
  10  -4   2        0.62        3.95      7.10 o 
  -9  -3   2       89.15       91.45      8.48 o 
  -8  -3   2      118.22      106.49      5.78 o 
  -7  -3   2       51.55       47.33      4.21 o 
  -6  -3   2      883.91      855.11     17.37 o 
  -5  -3   2       78.96       75.82      5.34 o 
  -4  -3   2        2.37        3.89      1.73 o 
  -3  -3   2        3.58        1.99      1.00 o 
  -2  -3   2        5.72        4.69      1.26 o 
  -1  -3   2        3.03        8.18      2.06 o 
   0  -3   2     1323.33     1362.41     16.08 o 
   1  -3   2      285.33      291.67      4.09 o 
   2  -3   2       78.06       81.15      1.98 o 
   3  -3   2      200.53      214.17      3.93 o 
   4  -3   2      715.22      753.73      7.53 o 
   5  -3   2       33.82       28.24      6.84 o 
   6  -3   2      115.00      109.57      8.60 o 
   7  -3   2        0.01        2.00      2.63 o 
   8  -3   2       66.44       67.98      6.40 o 
   9  -3   2       51.19       49.64     15.55 o 
  10  -3   2      122.72      118.96     10.38 o 
 -10  -2   2       73.84       84.91      8.38 o 
  -9  -2   2       11.22        9.82      6.84 o 
  -8  -2   2        4.47        4.46      2.84 o 
  -7  -2   2      278.69      270.85     11.00 o 
  -6  -2   2      366.42      374.71     13.73 o 
  -5  -2   2      139.13      167.72      7.96 o 
  -4  -2   2      330.00      363.27      7.12 o 
  -3  -2   2      819.84      836.41     10.24 o 
  -2  -2   2      720.15      694.26     12.83 o 
  -1  -2   2    12449.54    10021.26    169.52 o 
   0  -2   2      173.70      168.32      2.31 o 
   1  -2   2      205.69      175.08      2.32 o 
   2  -2   2      199.70      196.26      2.98 o 
   3  -2   2      205.88      229.98      3.10 o 
   4  -2   2       14.82        8.78      2.64 o 
   5  -2   2      670.34      649.19     24.67 o 
   6  -2   2        7.34        6.31      3.07 o 
   7  -2   2       64.73       64.98      5.67 o 
   8  -2   2       32.33       23.67      8.27 o 
   9  -2   2       14.88        8.55      4.85 o 
  10  -2   2      203.82      205.38     14.33 o 
 -10  -1   2        2.51        1.62      2.53 o 
  -9  -1   2        0.22        1.41      2.34 o 
  -8  -1   2        7.72        5.63      2.78 o 
  -7  -1   2        0.55        1.26      1.50 o 
  -6  -1   2        7.53        9.65      3.83 o 
  -5  -1   2      334.93      372.53     12.47 o 
  -4  -1   2       42.02       38.49      2.49 o 
  -3  -1   2       29.41       30.51      1.78 o 
  -2  -1   2     1791.71     1675.47     26.74 o 
  -1  -1   2      102.45       99.07      1.66 o 
   0  -1   2      857.55      722.43    100.46 o 
   1  -1   2       15.40       12.58      0.61 o 
   2  -1   2      821.61      750.88      7.29 o 
   3  -1   2     1235.70     1286.53     36.38 o 
   4  -1   2       15.93       11.09      1.76 o 
   5  -1   2      369.06      366.60     11.61 o 
   6  -1   2       17.50       17.36      2.25 o 
   7  -1   2       48.43       36.91     12.61 o 
   8  -1   2      392.60      344.62     20.60 o 
   9  -1   2        2.47        3.15      2.35 o 
  10  -1   2        9.53        9.59      5.54 o 
 -10   0   2      110.35      119.17     10.02 o 
  -9   0   2        1.49        3.03      2.26 o 
  -8   0   2        8.65        6.47      2.67 o 
  -7   0   2       51.51       47.91      4.34 o 
  -6   0   2      118.23      111.63      6.91 o 
  -5   0   2       41.17       46.49      3.46 o 
  -4   0   2       69.78       56.51      2.92 o 
  -3   0   2      198.71      195.48      3.02 o 
  -2   0   2    23032.33    22815.79    943.41 o 
  -1   0   2      348.68      346.68      3.22 o 
   0   0   2     4442.66     4119.74     43.78 o 
   1   0   2     1674.18     1470.92     11.69 o 
   2   0   2     1618.35     1474.77     14.02 o 
   3   0   2     2817.93     2971.88     89.88 o 
   4   0   2        1.02        6.27      1.56 o 
   5   0   2       37.77       40.71      2.71 o 
   6   0   2       52.56       40.43      2.49 o 
   7   0   2       31.48       34.73      2.68 o 
   8   0   2       65.91       60.16      7.31 o 
   9   0   2       27.18       27.19     11.84 o 
  10   0   2      103.04       97.33      7.76 o 
 -10   1   2        0.11        0.15      1.94 o 
  -9   1   2      124.27      126.38     12.31 o 
  -8   1   2       25.40       23.09      3.33 o 
  -7   1   2       44.39       37.10      3.25 o 
  -6   1   2      154.00      154.91      8.02 o 
  -5   1   2       35.31       29.91      2.35 o 
  -4   1   2       28.91       33.94      2.13 o 
  -3   1   2       22.65       22.56      1.15 o 
  -2   1   2      185.46      170.87      7.74 o 
  -1   1   2     1461.40     1283.50     13.27 o 
   0   1   2     1083.31      951.38     37.36 o 
   1   1   2     3864.43     3487.63     58.16 o 
   2   1   2      245.94      224.14      5.30 o 
   3   1   2       18.02       18.02      1.17 o 
   4   1   2      148.83      161.53      5.90 o 
   5   1   2      172.77      177.27      7.09 o 
   6   1   2       43.47       40.25      3.54 o 
   7   1   2        0.62        1.94      1.23 o 
   8   1   2        5.45        3.52      3.44 o 
   9   1   2        5.02        4.35      3.96 o 
 -10   2   2       73.91       70.62      8.01 o 
  -9   2   2      150.95      148.04     10.59 o 
  -8   2   2        7.89        4.93      3.55 o 
  -7   2   2       58.41       52.26      3.12 o 
  -6   2   2      117.94      112.84      6.29 o 
  -5   2   2       94.97      102.12      5.57 o 
  -4   2   2     1022.79     1022.52     39.63 o 
  -3   2   2     4707.98     4345.89     62.54 o 
  -2   2   2     3149.43     2918.13     24.38 o 
  -1   2   2    10897.36     9815.98    203.35 o 
   0   2   2     9914.92     8849.63    136.49 o 
   1   2   2     1180.64     1175.69     18.55 o 
   2   2   2       49.17       48.18      1.59 o 
   3   2   2      125.95      146.88      4.14 o 
   4   2   2      221.28      224.82      5.76 o 
   5   2   2        4.70        5.95      2.62 o 
   6   2   2        0.11        0.37      1.52 o 
   7   2   2      106.54      106.85      4.79 o 
   8   2   2       14.17       13.22      8.85 o 
   9   2   2      136.13      152.80     17.98 o 
 -10   3   2       10.95        8.16      7.27 o 
  -9   3   2      102.88       91.75      9.44 o 
  -8   3   2       43.18       49.28      7.38 o 
  -7   3   2       69.73       73.07      7.37 o 
  -6   3   2       50.26       49.77      3.26 o 
  -5   3   2     1161.35     1257.53     12.85 o 
  -4   3   2      459.37      469.30      6.73 o 
  -3   3   2      830.55      868.61     17.02 o 
  -2   3   2      473.73      435.82      6.26 o 
  -1   3   2     1131.30     1164.07     21.10 o 
   0   3   2      343.67      338.59      5.40 o 
   1   3   2        6.28        7.43      0.72 o 
   2   3   2      307.80      325.11      7.18 o 
   3   3   2       18.53       15.71      1.48 o 
   4   3   2        2.94        3.75      1.55 o 
   5   3   2      278.97      292.43     11.14 o 
   6   3   2      102.51      102.09      5.10 o 
   7   3   2       10.34       10.66      5.45 o 
   8   3   2       28.70       29.20     21.15 o 
   9   3   2      172.00      177.48     31.74 o 
 -10   4   2       27.38       17.21     13.04 o 
  -9   4   2      137.06      131.29     10.02 o 
  -8   4   2        1.70        4.63      3.39 o 
  -7   4   2        0.50        0.57      1.02 o 
  -6   4   2        8.50       10.34      3.43 o 
  -5   4   2      470.56      453.66     15.86 o 
  -4   4   2      623.19      713.30     16.49 o 
  -3   4   2       13.26       32.69      8.57 o 
  -2   4   2      388.11      354.36     26.24 o 
  -1   4   2        4.65        6.58      1.89 o 
   0   4   2      466.85      460.06     13.25 o 
   1   4   2      637.97      653.19      8.05 o 
   2   4   2      140.87      133.46      4.95 o 
   3   4   2      292.38      287.04      8.36 o 
   4   4   2       15.10       13.71      1.56 o 
   5   4   2        0.48        0.64      0.87 o 
   6   4   2        8.08        6.92      3.09 o 
   7   4   2       26.09       22.53     11.19 o 
   8   4   2       11.30        5.16     10.70 o 
 -10   5   2      130.80      130.72     11.14 o 
  -9   5   2      243.69      229.06     13.00 o 
  -8   5   2       49.96       46.72      4.11 o 
  -7   5   2        0.80        0.60      1.35 o 
  -6   5   2        0.58        0.26      1.05 o 
  -5   5   2        0.18        1.22      1.29 o 
  -4   5   2       17.65       31.88     11.33 o 
  -3   5   2        0.06        1.33      1.23 o 
  -2   5   2       28.71       31.52      2.17 o 
  -1   5   2       34.50       39.34      2.24 o 
   0   5   2        0.77        0.84      0.56 o 
   1   5   2       50.80       51.21      2.77 o 
   2   5   2        5.60        4.94      1.63 o 
   3   5   2       31.09       35.23      2.76 o 
   4   5   2       16.67       14.67      2.13 o 
   5   5   2      155.67      164.17      6.40 o 
   6   5   2        5.20        4.66      3.26 o 
   7   5   2       45.06       45.00      6.59 o 
   8   5   2        4.57        8.19      5.02 o 
 -10   6   2       89.31       83.90      9.50 o 
  -9   6   2       74.26       62.02      6.76 o 
  -8   6   2       24.63       25.12      3.97 o 
  -7   6   2       74.76       67.26      4.32 o 
  -6   6   2       10.97       10.33      4.05 o 
  -5   6   2      270.00      309.52      8.08 o 
  -4   6   2      237.39      244.31     11.42 o 
  -3   6   2      326.60      316.03     13.69 o 
  -2   6   2      135.44      140.20      8.49 o 
  -1   6   2       12.69       16.37      2.72 o 
   0   6   2       57.13       58.62      3.02 o 
   1   6   2      500.47      484.52     12.69 o 
   2   6   2      281.78      274.80      4.39 o 
   3   6   2      136.20      132.69      6.22 o 
   4   6   2       16.48       17.06      7.37 o 
   5   6   2      265.06      272.56     14.23 o 
   6   6   2       11.35       13.93      7.74 o 
   7   6   2       86.79       88.62     12.41 o 
 -10   7   2      148.03      150.53     10.98 o 
  -9   7   2        0.66        0.32      3.03 o 
  -8   7   2        4.18        3.41      2.79 o 
  -7   7   2        4.89        5.22      2.78 o 
  -6   7   2       86.62       81.00      5.60 o 
  -5   7   2        0.08        1.55      1.84 o 
  -4   7   2      154.41      139.68      8.88 o 
  -3   7   2        2.87        4.10      2.41 o 
  -2   7   2        0.87        1.36      2.74 o 
  -1   7   2        0.31        0.57      1.91 o 
   0   7   2      185.67      163.22     19.77 o 
   1   7   2      201.20      179.48     14.00 o 
   2   7   2       43.71       50.53      4.06 o 
   3   7   2        1.09        2.72      3.95 o 
   4   7   2      303.91      304.65     16.74 o 
   5   7   2      443.93      465.41     25.67 o 
   6   7   2       37.94       28.03     15.69 o 
  -9   8   2        8.18        6.90      5.14 o 
  -8   8   2       59.37       61.20      5.25 o 
  -7   8   2       72.24       69.11      4.94 o 
  -6   8   2      147.18      144.54      8.27 o 
  -5   8   2      269.40      263.47      8.10 o 
  -4   8   2      139.60      129.83      8.60 o 
  -3   8   2        1.27        2.60      2.68 o 
  -2   8   2      149.99      147.13      8.96 o 
  -1   8   2        0.06        1.56      1.53 o 
   0   8   2       48.77       47.64      6.12 o 
   1   8   2      251.58      239.99      7.23 o 
   2   8   2      139.72      122.41     11.13 o 
   3   8   2        6.45        7.27      6.27 o 
   4   8   2       29.18       28.44     13.86 o 
   5   8   2       59.32       68.38      7.51 o 
  -9   9   2        8.00        8.54     10.36 o 
  -8   9   2        6.61        7.36      5.78 o 
  -7   9   2       33.95       32.26     13.86 o 
  -6   9   2        1.98        1.78      2.33 o 
  -5   9   2      199.25      213.05     13.02 o 
  -4   9   2        4.46        5.59      3.23 o 
  -3   9   2       10.72       11.60      6.86 o 
  -2   9   2        1.66        2.06      2.53 o 
  -1   9   2        1.69        1.26      1.56 o 
   0   9   2        1.69        2.54      1.93 o 
   1   9   2        2.37        4.52      4.93 o 
   2   9   2       24.93       17.13     22.98 o 
   3   9   2       36.94       39.56      6.96 o 
   4   9   2        0.29        0.67      3.44 o 
  -8  10   2        8.70        5.44      6.27 o 
  -7  10   2      243.93      244.91     13.85 o 
  -6  10   2       40.46       34.61      7.29 o 
  -5  10   2      325.84      355.69     20.47 o 
  -4  10   2       20.52       14.54     10.29 o 
  -3  10   2      137.51      138.37      8.35 o 
  -2  10   2        0.25        0.87      2.26 o 
  -1  10   2       20.94       20.97     19.17 o 
   0  10   2       16.69       11.07     13.80 o 
   1  10   2        2.46        5.29      6.23 o 
   2  10   2        0.27        2.08      4.43 o 
   3  10   2       37.76       48.16      9.72 o 
  -6  11   2        0.05        1.89      2.86 o 
  -5  11   2       91.10       98.41      8.97 o 
  -4  11   2      149.32      156.49     12.82 o 
  -3  11   2        1.61        2.60      2.21 o 
  -2  11   2        2.22        5.86      6.96 o 
  -1  11   2       24.78       25.69     32.17 o 
   0  11   2        7.84       10.54     12.02 o 
   1  11   2       28.87       31.42     27.22 o 
  -4  12   2       14.05        8.40     13.39 o 
  -3  12   2       28.04       32.95     10.15 o 
  -2  12   2        7.36        6.57     13.44 o 
   0 -12   3       66.91       64.14     11.02 o 
   1 -12   3      365.18      348.75     26.63 o 
   2 -12   3      168.08      173.70     12.96 o 
   3 -12   3       10.62        8.70      5.63 o 
   4 -12   3       71.24       69.48      6.85 o 
   5 -12   3       22.13       20.04     10.35 o 
  -2 -11   3       39.16       34.91     26.53 o 
  -1 -11   3       16.41       15.36     10.72 o 
   0 -11   3      200.09      200.19     10.72 o 
   1 -11   3      331.80      321.70     12.92 o 
   2 -11   3      169.03      176.50     12.56 o 
   3 -11   3       29.23       34.50      7.06 o 
   4 -11   3       15.57       16.13     14.88 o 
   5 -11   3        0.03        0.57      1.83 o 
   6 -11   3       15.04       14.39     12.25 o 
   7 -11   3       29.89       20.65     33.52 o 
  -4 -10   3       24.91       11.18     10.77 o 
  -3 -10   3        7.04        8.85      6.71 o 
  -2 -10   3        3.01        4.33      2.88 o 
  -1 -10   3       12.57       11.69      6.60 o 
   0 -10   3       42.75       40.38      5.62 o 
   1 -10   3      106.76      115.55      9.19 o 
   2 -10   3       59.86       58.70      6.07 o 
   3 -10   3       51.48       60.96      6.57 o 
   4 -10   3       83.96       85.26      5.17 o 
   5 -10   3       23.60       20.90      9.96 o 
   6 -10   3       24.21       25.13      3.66 o 
   7 -10   3       13.30       12.14     14.40 o 
   8 -10   3        6.62        7.39      8.53 o 
  -5  -9   3       75.00       88.17      9.10 o 
  -4  -9   3      101.81      116.67      7.76 o 
  -3  -9   3        0.23        1.97      2.19 o 
  -2  -9   3        1.02        0.23      2.82 o 
  -1  -9   3      128.57      122.57      7.72 o 
   0  -9   3       14.05        9.08      4.45 o 
   1  -9   3       29.38       33.60      5.22 o 
   2  -9   3       14.58       11.79      4.90 o 
   3  -9   3       33.34       37.13      6.53 o 
   4  -9   3       19.98       22.02      3.98 o 
   5  -9   3       10.54        8.38      4.35 o 
   6  -9   3       19.80       17.94      3.73 o 
   7  -9   3        0.96        1.58      2.56 o 
   8  -9   3        0.00        2.03      4.34 o 
  -6  -8   3       48.35       42.61     10.90 o 
  -5  -8   3        0.03        2.33      2.46 o 
  -4  -8   3       22.50       22.18      6.91 o 
  -3  -8   3       17.99       17.83      7.02 o 
  -2  -8   3       13.89       11.29      4.84 o 
  -1  -8   3        0.07        0.73      2.19 o 
   0  -8   3        7.71        8.24      4.12 o 
   1  -8   3       94.14       93.34      7.23 o 
   2  -8   3       90.82       80.94      6.57 o 
   3  -8   3       34.11       31.88      5.42 o 
   4  -8   3       29.00       25.02      4.04 o 
   5  -8   3      152.06      148.36      7.37 o 
   6  -8   3       36.64       32.07      3.67 o 
   7  -8   3       16.17       12.40      7.01 o 
   8  -8   3      356.35      391.60     14.50 o 
   9  -8   3       20.02       11.20     12.24 o 
  -7  -7   3       31.59       28.61     19.90 o 
  -6  -7   3       12.03        8.71      5.96 o 
  -5  -7   3        9.84        5.89      3.33 o 
  -4  -7   3        0.00        0.66      1.40 o 
  -3  -7   3       70.70       55.54      4.36 o 
  -2  -7   3        3.50        4.25      2.24 o 
  -1  -7   3        3.36        5.98      4.43 o 
   0  -7   3        9.33       13.41      5.64 o 
   1  -7   3        0.79        0.74      2.23 o 
   2  -7   3        0.05        1.10      0.97 o 
   3  -7   3      438.05      447.41      9.11 o 
   4  -7   3      327.11      347.50     14.12 o 
   5  -7   3      387.19      409.88     11.11 o 
   6  -7   3     1349.98     1397.61     16.88 o 
   7  -7   3      951.97     1016.03     43.03 o 
   8  -7   3       33.72       34.99      7.92 o 
   9  -7   3        0.11        3.08      6.43 o 
  -8  -6   3       15.92       12.80     12.56 o 
  -7  -6   3      178.14      186.63      7.69 o 
  -6  -6   3        9.53        9.44      5.95 o 
  -5  -6   3      300.83      304.32     12.36 o 
  -4  -6   3        6.53        5.62      2.51 o 
  -3  -6   3      211.80      212.09      9.18 o 
  -2  -6   3      332.79      354.12     12.16 o 
  -1  -6   3       53.41       38.92      4.49 o 
   0  -6   3       36.89       38.43      2.48 o 
   1  -6   3       10.29       18.33      1.91 o 
   2  -6   3      950.66     1036.80     39.02 o 
   3  -6   3       25.95       38.74      3.74 o 
   4  -6   3      175.68      165.01      7.92 o 
   5  -6   3      401.40      405.01     14.71 o 
   6  -6   3      393.36      409.64      9.79 o 
   7  -6   3      148.26      151.69      9.75 o 
   8  -6   3        0.23        1.23      3.46 o 
   9  -6   3        7.38        7.13      6.80 o 
  10  -6   3       21.09       18.27     16.80 o 
  -8  -5   3        0.49        1.25      1.27 o 
  -7  -5   3        0.92        1.09      2.20 o 
  -6  -5   3      391.39      402.89     14.77 o 
  -5  -5   3      100.93       98.75      5.22 o 
  -4  -5   3       60.78       68.21      6.09 o 
  -3  -5   3      217.07      227.19      8.25 o 
  -2  -5   3     1375.12     1460.79     28.63 o 
  -1  -5   3       86.47       90.42      3.92 o 
   0  -5   3      771.13      765.60     14.85 o 
   1  -5   3      617.76      576.79      8.10 o 
   2  -5   3        0.65        0.95      1.68 o 
   3  -5   3       36.27       33.62      2.52 o 
   4  -5   3      249.22      249.21      9.19 o 
   5  -5   3      167.50      167.89      5.03 o 
   6  -5   3      103.67       93.86      4.02 o 
   7  -5   3       10.42       11.31      5.27 o 
   8  -5   3       15.68       13.46      8.22 o 
   9  -5   3       35.75       45.77      5.89 o 
  10  -5   3        0.39        0.11      2.51 o 
  -9  -4   3       17.04       13.25      9.97 o 
  -8  -4   3        8.95        4.54      4.00 o 
  -7  -4   3        3.73        5.54      3.61 o 
  -6  -4   3       40.47       38.65      3.88 o 
  -5  -4   3       41.67       48.44      4.02 o 
  -4  -4   3      253.94      263.04      9.78 o 
  -3  -4   3      803.28      870.34     11.87 o 
  -2  -4   3       16.20       18.43      1.86 o 
  -1  -4   3      384.58      370.90      4.69 o 
   0  -4   3      270.04      294.21      4.29 o 
   1  -4   3      138.20      145.60      4.59 o 
   2  -4   3      268.34      273.77      4.54 o 
   3  -4   3       88.18       87.56      3.26 o 
   4  -4   3       30.27       21.58      1.76 o 
   5  -4   3       73.45       80.01      3.88 o 
   6  -4   3      842.96      855.36     34.20 o 
   7  -4   3       34.17       32.02     11.19 o 
   8  -4   3       73.01       67.08      7.06 o 
   9  -4   3        2.84        2.42      3.38 o 
  10  -4   3        1.26        1.52      2.64 o 
  -9  -3   3       56.82       51.20      5.72 o 
  -8  -3   3       29.42       22.31     10.79 o 
  -7  -3   3       89.58       95.49      5.30 o 
  -6  -3   3     1652.23     1671.05     38.04 o 
  -5  -3   3      224.75      215.26      8.23 o 
  -4  -3   3       22.92       23.17      2.69 o 
  -3  -3   3       48.49       55.20      3.17 o 
  -2  -3   3      282.10      302.56      4.23 o 
  -1  -3   3      349.38      352.80     11.32 o 
   0  -3   3     1015.90      998.98     25.40 o 
   1  -3   3      441.95      454.17      4.25 o 
   2  -3   3        8.84        8.68      1.38 o 
   3  -3   3      160.78      174.57      4.55 o 
   4  -3   3      699.36      715.78     20.26 o 
   5  -3   3      481.97      520.08     21.38 o 
   6  -3   3      190.39      199.57      8.91 o 
   7  -3   3        1.49        2.12      2.07 o 
   8  -3   3        1.12        3.67      3.05 o 
   9  -3   3        3.25        2.72      2.67 o 
  10  -3   3       54.03       57.65      6.75 o 
 -10  -2   3       22.51       26.70      5.43 o 
  -9  -2   3       18.02       15.43      6.99 o 
  -8  -2   3       38.45       40.42      4.63 o 
  -7  -2   3      230.50      219.63     10.49 o 
  -6  -2   3       29.90       26.27      6.87 o 
  -5  -2   3        4.41        7.99      2.69 o 
  -4  -2   3       20.27       23.68      2.65 o 
  -3  -2   3      966.29     1104.66     16.38 o 
  -2  -2   3      309.52      279.69      3.57 o 
  -1  -2   3     9664.75     8690.06     97.66 o 
   0  -2   3      411.25      418.61      5.23 o 
   1  -2   3      744.76      675.80     10.41 o 
   2  -2   3       91.12      102.22      2.11 o 
   3  -2   3      504.32      533.01      5.39 o 
   4  -2   3      108.63      110.48      5.99 o 
   5  -2   3      335.25      363.19     15.30 o 
   6  -2   3        3.18        4.20      2.67 o 
   7  -2   3        0.17        0.57      3.26 o 
   8  -2   3      116.94       95.87      8.95 o 
   9  -2   3        5.77        9.60      5.51 o 
  10  -2   3       12.74       10.45      7.82 o 
 -10  -1   3       16.50       10.60      8.90 o 
  -9  -1   3        0.24        1.98      2.58 o 
  -8  -1   3       10.42        7.04      3.21 o 
  -7  -1   3        0.58        0.70      1.98 o 
  -6  -1   3      123.63      131.34      5.14 o 
  -5  -1   3       24.57       23.76      2.87 o 
  -4  -1   3      101.06      127.36      6.52 o 
  -3  -1   3      130.05      140.81      4.48 o 
  -2  -1   3      263.59      264.64      4.58 o 
  -1  -1   3       19.66       17.41      0.98 o 
   0  -1   3       70.61       66.36      1.30 o 
   1  -1   3      146.71      141.28      1.94 o 
   2  -1   3        1.70        3.22      0.67 o 
   3  -1   3      337.33      329.63      5.22 o 
   4  -1   3        8.71       15.58      6.96 o 
   5  -1   3      323.14      341.48     14.51 o 
   6  -1   3      109.59      113.81      8.78 o 
   7  -1   3      141.00      120.31      7.16 o 
   8  -1   3       45.36       36.35     11.76 o 
   9  -1   3        2.93        4.93      3.89 o 
  10  -1   3        5.54        4.45      3.24 o 
 -10   0   3       71.62       80.63      7.96 o 
  -9   0   3       23.27       21.97     10.73 o 
  -8   0   3      153.46      137.51      6.85 o 
  -7   0   3       57.67       53.75      5.36 o 
  -6   0   3       25.52       33.03     11.59 o 
  -5   0   3        3.38        5.06      2.15 o 
  -4   0   3      187.64      182.23      6.59 o 
  -3   0   3      791.62      831.65     15.61 o 
  -2   0   3     3603.27     3187.46     83.77 o 
  -1   0   3     3654.51     3398.61     66.30 o 
   0   0   3      106.85      124.28      3.56 o 
   1   0   3       22.07       19.77      0.80 o 
   2   0   3      170.87      162.05      2.01 o 
   3   0   3     1185.43     1282.67     16.05 o 
   4   0   3      131.76      152.05      4.98 o 
   5   0   3       39.22       38.09      2.49 o 
   6   0   3       72.09       67.15      2.96 o 
   7   0   3        0.00        0.64      1.50 o 
   8   0   3      110.69      103.51      7.13 o 
   9   0   3      125.72      132.43      8.47 o 
  10   0   3      130.73      131.15      9.25 o 
 -10   1   3        4.00        3.47      3.37 o 
  -9   1   3        7.80        9.41      4.85 o 
  -8   1   3       35.45       33.20      4.05 o 
  -7   1   3       70.92       61.39      5.86 o 
  -6   1   3      422.47      353.58     41.87 o 
  -5   1   3      339.71      364.13     13.58 o 
  -4   1   3      302.58      316.14      9.80 o 
  -3   1   3     1397.75     1509.55     33.69 o 
  -2   1   3      338.82      330.46      4.43 o 
  -1   1   3      227.71      217.20      2.91 o 
   0   1   3     2323.88     2169.03     17.26 o 
   1   1   3     2162.11     1992.51     37.29 o 
   2   1   3       50.75       44.78      1.51 o 
   3   1   3      185.71      187.56      4.87 o 
   4   1   3      341.23      373.29      9.55 o 
   5   1   3      121.18      122.99      6.66 o 
   6   1   3      296.35      291.72     11.88 o 
   7   1   3        1.03        1.24      2.10 o 
   8   1   3      302.36      315.21     13.34 o 
   9   1   3        2.61        2.55      2.61 o 
 -10   2   3        4.76        3.41      3.44 o 
  -9   2   3       11.41        9.90      5.55 o 
  -8   2   3        0.61        1.61      1.97 o 
  -7   2   3       18.66       23.28     11.20 o 
  -6   2   3       14.06       13.47      5.14 o 
  -5   2   3      132.18      136.79      5.52 o 
  -4   2   3      764.26      807.65      8.80 o 
  -3   2   3     1402.28     1400.55     21.69 o 
  -2   2   3     1274.49     1294.81     23.45 o 
  -1   2   3     7896.02     7188.93     57.82 o 
   0   2   3     5106.37     4730.75     31.13 o 
   1   2   3      960.49      980.37     13.09 o 
   2   2   3     1204.55     1218.17     24.14 o 
   3   2   3     1098.53     1205.24     30.38 o 
   4   2   3      257.54      276.70      5.95 o 
   5   2   3       32.93       33.31      3.35 o 
   6   2   3       27.75       25.72      2.68 o 
   7   2   3       24.81       21.37      9.76 o 
   8   2   3      169.24      175.63     12.73 o 
   9   2   3      181.13      175.82     28.25 o 
 -10   3   3      262.33      256.60     17.06 o 
  -9   3   3        8.22        8.66      5.97 o 
  -8   3   3       37.87       40.47     14.20 o 
  -7   3   3       52.84       58.83      5.81 o 
  -6   3   3        0.06        2.00      4.43 o 
  -5   3   3     1285.94     1367.86     45.92 o 
  -4   3   3      212.77      247.29      5.57 o 
  -3   3   3      858.86      889.49     16.91 o 
  -2   3   3      407.34      390.29      5.52 o 
  -1   3   3     2180.41     2112.90     22.49 o 
   0   3   3      635.35      663.82      9.22 o 
   1   3   3      308.91      314.87      3.91 o 
   2   3   3      362.11      373.15      7.96 o 
   3   3   3       77.64       79.31      3.32 o 
   4   3   3        9.79        7.65      2.55 o 
   5   3   3       46.73       46.76      3.29 o 
   6   3   3      147.71      142.79      7.13 o 
   7   3   3       14.42       12.53      6.74 o 
   8   3   3       65.59       60.76     40.84 o 
 -10   4   3       52.07       60.57     10.25 o 
  -9   4   3      104.21       96.49      9.97 o 
  -8   4   3       17.04       20.81     10.15 o 
  -7   4   3        5.04        3.40      1.65 o 
  -6   4   3      251.59      262.80     10.33 o 
  -5   4   3      552.70      566.31     18.06 o 
  -4   4   3       16.70       29.88      7.65 o 
  -3   4   3       39.37       47.46      4.77 o 
  -2   4   3        2.73        2.35      1.13 o 
  -1   4   3     1708.50     1753.53     51.95 o 
   0   4   3      101.59      114.91      5.39 o 
   1   4   3      500.81      515.83      6.76 o 
   2   4   3     2165.20     2184.23     28.96 o 
   3   4   3      109.64      105.02      4.72 o 
   4   4   3       59.61       60.61      2.79 o 
   5   4   3       48.02       46.15      3.78 o 
   6   4   3        0.11        0.73      2.03 o 
   7   4   3       84.62       84.74     12.07 o 
   8   4   3      249.28      279.90     26.26 o 
 -10   5   3      207.46      208.51     14.81 o 
  -9   5   3       99.17       81.78      8.99 o 
  -8   5   3       25.90       22.60      4.23 o 
  -7   5   3        0.05        1.49      1.52 o 
  -6   5   3       34.18       37.21      3.76 o 
  -5   5   3       98.67       91.29      5.81 o 
  -4   5   3       45.55       44.02      5.59 o 
  -3   5   3        1.57        1.78      1.14 o 
  -2   5   3       62.00       62.81      3.80 o 
  -1   5   3      298.85      307.00      5.93 o 
   0   5   3       62.63       67.75      3.38 o 
   1   5   3       27.09       24.34      1.51 o 
   2   5   3      101.32       93.59      5.29 o 
   3   5   3       42.60       36.85      2.24 o 
   4   5   3      191.40      186.65      7.68 o 
   5   5   3        1.11        0.44      1.35 o 
   6   5   3       43.64       48.66      7.21 o 
   7   5   3       11.15        9.35      9.01 o 
 -10   6   3       76.20       59.87     26.83 o 
  -9   6   3        2.84        3.12      2.21 o 
  -8   6   3       94.54       87.86      5.63 o 
  -7   6   3       28.45       29.14      6.73 o 
  -6   6   3        5.25        6.85      3.30 o 
  -5   6   3      199.64      178.02      8.07 o 
  -4   6   3      351.41      340.69     14.22 o 
  -3   6   3      233.97      255.95     15.93 o 
  -2   6   3      404.26      410.10     17.02 o 
  -1   6   3      304.35      300.02     10.27 o 
   0   6   3       48.22       52.43      2.96 o 
   1   6   3     1150.80     1123.60     18.71 o 
   2   6   3       86.64       84.48      3.65 o 
   3   6   3        0.75        0.99      1.14 o 
   4   6   3       35.54       34.78     14.20 o 
   5   6   3      331.63      325.59     15.80 o 
   6   6   3       13.28        9.57      6.62 o 
   7   6   3       10.56        6.34      7.05 o 
 -10   7   3       39.83       37.49      9.17 o 
  -9   7   3       65.05       60.21      6.93 o 
  -8   7   3       65.65       67.21      4.89 o 
  -7   7   3        1.22        1.42      1.14 o 
  -6   7   3      198.37      199.85      7.33 o 
  -5   7   3        2.50        4.17      1.83 o 
  -4   7   3       60.68       61.00      6.23 o 
  -3   7   3        1.97        2.22      2.82 o 
  -2   7   3      148.95      162.88      7.09 o 
  -1   7   3       88.88       91.54      5.64 o 
   0   7   3      262.35      282.46     15.27 o 
   1   7   3      176.34      166.68      9.41 o 
   2   7   3        9.17       10.86      5.25 o 
   3   7   3       41.71       44.86     14.17 o 
   4   7   3      334.35      330.67     18.64 o 
   5   7   3      214.19      217.25     10.42 o 
   6   7   3       44.00       36.65      6.35 o 
  -9   8   3       12.40       11.01      8.77 o 
  -8   8   3       33.17       27.54      4.11 o 
  -7   8   3        0.40        1.70      2.19 o 
  -6   8   3       30.34       25.97      9.30 o 
  -5   8   3       13.39       14.59      7.10 o 
  -4   8   3      174.33      166.92      9.90 o 
  -3   8   3       44.79       40.64      4.36 o 
  -2   8   3        0.27        0.15      2.44 o 
  -1   8   3        0.61        2.39      1.88 o 
   0   8   3      319.83      315.74     14.34 o 
   1   8   3        4.95        5.27      5.13 o 
   2   8   3       58.19       53.87     11.98 o 
   3   8   3        6.88        5.72      4.09 o 
   4   8   3        6.40        5.70      5.09 o 
   5   8   3        1.37        0.89      3.39 o 
  -9   9   3       26.25       18.55     16.42 o 
  -8   9   3       10.76        8.86      5.61 o 
  -7   9   3        2.22        2.32      2.77 o 
  -6   9   3        0.18        0.66      2.11 o 
  -5   9   3        0.22        1.49      2.98 o 
  -4   9   3        0.77        1.16      2.56 o 
  -3   9   3       17.25       17.81      9.81 o 
  -2   9   3        1.62        2.21      2.16 o 
  -1   9   3        0.46       -0.13      1.66 o 
   0   9   3        1.72        3.13      6.50 o 
   1   9   3       67.11       66.80     10.02 o 
   2   9   3      101.54      112.03     14.21 o 
   3   9   3       77.78       86.75     12.09 o 
   4   9   3       60.08       54.98      7.16 o 
  -8  10   3       31.92       20.38     15.58 o 
  -7  10   3       23.49       21.17      8.47 o 
  -6  10   3       16.71       16.13      8.80 o 
  -5  10   3       30.03       28.57     17.91 o 
  -4  10   3       23.26       15.05      9.89 o 
  -3  10   3      399.71      426.46     15.46 o 
  -2  10   3        6.38        4.46      2.69 o 
  -1  10   3        9.76       12.89     10.06 o 
   0  10   3      150.84      170.48     18.32 o 
   1  10   3       41.49       31.94     30.76 o 
   2  10   3       57.30       63.22     12.69 o 
   3  10   3       14.52       14.58     17.20 o 
  -6  11   3      105.71      103.78      6.89 o 
  -5  11   3        4.77        5.36      4.67 o 
  -4  11   3       11.18        9.19      6.18 o 
  -3  11   3        1.84        4.36      7.99 o 
  -2  11   3        7.97        5.82      3.67 o 
  -1  11   3       31.42       28.93     26.01 o 
   0  11   3        0.85        2.65      5.20 o 
   1  11   3       58.50       81.86     12.09 o 
   0 -12   4       76.29       75.95     12.32 o 
   1 -12   4      421.01      397.44     19.61 o 
   2 -12   4        1.79        1.89      2.42 o 
   3 -12   4       10.14        7.79      7.22 o 
   4 -12   4        9.37       10.48      6.71 o 
   5 -12   4        7.62        5.22      3.74 o 
  -3 -11   4      142.82      165.55     16.13 o 
  -2 -11   4        1.95        2.03      5.84 o 
  -1 -11   4        1.57        1.19      3.29 o 
   0 -11   4      129.58      124.13      8.86 o 
   1 -11   4       43.65       40.55      6.75 o 
   2 -11   4        7.76        7.88      5.40 o 
   3 -11   4        0.92        2.01      2.70 o 
   4 -11   4      118.68      113.87      8.30 o 
   5 -11   4       14.84       15.05     13.25 o 
   6 -11   4        0.00        0.91      1.31 o 
  -4 -10   4        0.01        1.18      2.98 o 
  -3 -10   4        6.72        7.55      9.10 o 
  -2 -10   4       22.66       19.97     11.20 o 
  -1 -10   4       53.50       49.21      6.01 o 
   0 -10   4        0.02        1.71      3.19 o 
   1 -10   4      297.59      283.89     14.52 o 
   2 -10   4       37.40       47.39     20.05 o 
   3 -10   4       48.98       62.77     19.97 o 
   4 -10   4        2.73        1.84      1.53 o 
   5 -10   4       14.94       14.38     11.29 o 
   6 -10   4        2.07        3.38      4.32 o 
   7 -10   4       29.12       24.39     20.53 o 
   8 -10   4        0.07        1.87      4.91 o 
  -5  -9   4        0.00        1.37      1.94 o 
  -4  -9   4       91.81       94.99      6.59 o 
  -3  -9   4       40.95       31.88      4.09 o 
  -2  -9   4        0.98        0.70      2.47 o 
  -1  -9   4        2.32        2.31      1.80 o 
   0  -9   4      284.71      269.82     12.09 o 
   1  -9   4       16.51       16.59      7.81 o 
   2  -9   4       15.62       11.34      5.57 o 
   3  -9   4      116.58      119.39      6.33 o 
   4  -9   4        4.23        2.85      2.33 o 
   5  -9   4        0.00        1.12      2.39 o 
   6  -9   4      121.65      127.62      6.24 o 
   7  -9   4        9.36        9.75      7.11 o 
   8  -9   4        5.85        4.72      2.99 o 
  -6  -8   4      211.48      221.73     15.74 o 
  -5  -8   4       61.54       56.35      4.57 o 
  -4  -8   4        1.40        1.76      1.81 o 
  -3  -8   4       10.83       11.97      6.12 o 
  -2  -8   4       30.73       24.71      3.78 o 
  -1  -8   4       45.21       48.70      4.59 o 
   0  -8   4      193.17      148.77      9.81 o 
   1  -8   4       49.89       49.31      7.72 o 
   2  -8   4       27.80       31.05      5.78 o 
   3  -8   4       38.15       39.49      3.26 o 
   4  -8   4       55.66       58.26      4.02 o 
   5  -8   4        2.80        3.63      2.41 o 
   6  -8   4      252.53      259.04     12.07 o 
   7  -8   4       65.01       63.57      6.81 o 
   8  -8   4        1.26        1.27      3.37 o 
   9  -8   4        6.41        4.81      3.96 o 
  -7  -7   4       10.00        5.45      3.64 o 
  -6  -7   4       66.53       63.79      4.69 o 
  -5  -7   4      110.51      117.47      6.62 o 
  -4  -7   4      131.61      135.21      5.80 o 
  -3  -7   4      234.50      216.52     10.25 o 
  -2  -7   4        2.48        2.04      1.55 o 
  -1  -7   4      125.22      119.74      6.70 o 
   0  -7   4       39.38       35.27      2.87 o 
   1  -7   4       40.69       35.88      2.68 o 
   2  -7   4      272.38      257.15     12.44 o 
   3  -7   4      242.42      251.29      7.17 o 
   4  -7   4       69.98       72.80      4.94 o 
   5  -7   4       29.52       31.55      3.18 o 
   6  -7   4      624.87      656.38     11.11 o 
   7  -7   4      276.81      284.44     16.67 o 
   8  -7   4       61.44       61.29      6.99 o 
   9  -7   4        0.75        1.62      2.91 o 
  -8  -6   4        0.99        1.36      1.74 o 
  -7  -6   4       88.49       79.70      5.65 o 
  -6  -6   4      171.21      188.84      8.77 o 
  -5  -6   4       14.35       13.55      4.50 o 
  -4  -6   4        0.02        0.27      1.38 o 
  -3  -6   4      243.32      245.06      7.25 o 
  -2  -6   4       85.65       89.92      6.04 o 
  -1  -6   4      326.72      376.31     10.72 o 
   0  -6   4       37.65       30.99      2.84 o 
   1  -6   4      108.20       98.90      4.99 o 
   2  -6   4      643.51      683.38     26.97 o 
   3  -6   4       11.61       17.92      2.86 o 
   4  -6   4      555.94      569.36     16.76 o 
   5  -6   4       92.77       88.02      4.27 o 
   6  -6   4      317.36      334.45     12.43 o 
   7  -6   4      401.64      385.44     17.92 o 
   8  -6   4      112.39      113.40      8.56 o 
   9  -6   4        0.00        0.70      2.35 o 
  -8  -5   4       14.69       12.81      7.63 o 
  -7  -5   4        0.01        1.81      2.27 o 
  -6  -5   4        0.02       -0.15      2.34 o 
  -5  -5   4      199.29      201.65      9.13 o 
  -4  -5   4       96.92       99.06      6.49 o 
  -3  -5   4      572.45      605.79     17.77 o 
  -2  -5   4        3.62        3.63      1.75 o 
  -1  -5   4       32.78       35.12      2.09 o 
   0  -5   4      253.24      246.04     12.12 o 
   1  -5   4      776.64      813.51      9.86 o 
   2  -5   4       16.46       18.78      2.65 o 
   3  -5   4       14.69       15.74      2.32 o 
   4  -5   4      674.38      713.91     18.40 o 
   5  -5   4      391.76      389.17      5.44 o 
   6  -5   4      276.09      268.05     14.09 o 
   7  -5   4      439.78      457.95     18.48 o 
   8  -5   4       20.88       20.55     12.46 o 
   9  -5   4       24.48       18.51     18.61 o 
  10  -5   4        1.29        1.44      2.75 o 
  -9  -4   4       19.96       14.90     10.49 o 
  -8  -4   4      103.35       98.95      6.90 o 
  -7  -4   4       70.40       64.90      5.63 o 
  -6  -4   4       22.32       22.62      6.29 o 
  -5  -4   4        1.24        1.60      1.92 o 
  -4  -4   4      315.36      347.88     11.42 o 
  -3  -4   4      601.89      659.10     26.65 o 
  -2  -4   4     2615.94     2875.39     41.19 o 
  -1  -4   4      422.48      424.65      9.24 o 
   0  -4   4       34.54       33.75      1.68 o 
   1  -4   4      607.71      654.32     13.13 o 
   2  -4   4      195.09      219.86      5.27 o 
   3  -4   4       49.03       46.31      2.30 o 
   4  -4   4     2117.36     2183.85     16.46 o 
   5  -4   4        5.59        5.53      0.87 o 
   6  -4   4        2.11        3.08      3.49 o 
   7  -4   4       97.00       97.83      7.47 o 
   8  -4   4       64.18       66.61      6.25 o 
   9  -4   4        7.25        3.46      2.29 o 
  10  -4   4        0.57        1.63      2.68 o 
  -9  -3   4        0.29        1.33      2.50 o 
  -8  -3   4       16.89       13.90      4.92 o 
  -7  -3   4      332.22      337.83      9.52 o 
  -6  -3   4     1300.29     1286.88     24.43 o 
  -5  -3   4      246.33      245.76      9.26 o 
  -4  -3   4       14.26       17.12      5.43 o 
  -3  -3   4      615.08      698.09     15.04 o 
  -2  -3   4     1699.99     1822.36     21.83 o 
  -1  -3   4       69.35       68.70      2.18 o 
   0  -3   4       46.82       48.22      2.27 o 
   1  -3   4      425.08      414.77      7.76 o 
   2  -3   4      382.02      401.24      6.90 o 
   3  -3   4      943.64     1026.71     13.92 o 
   4  -3   4      125.58      116.18      4.95 o 
   5  -3   4     1048.53     1127.25     37.47 o 
   6  -3   4       12.69       16.51      7.18 o 
   7  -3   4        1.43        2.51      2.81 o 
   8  -3   4        3.70        4.29      2.83 o 
   9  -3   4        8.90        9.25      5.06 o 
  10  -3   4        1.34        1.00      2.81 o 
 -10  -2   4        3.22        4.00      2.46 o 
  -9  -2   4       27.86       24.57     17.04 o 
  -8  -2   4       86.32       79.24      5.84 o 
  -7  -2   4      140.94      137.77      5.97 o 
  -6  -2   4        1.95        1.74      1.81 o 
  -5  -2   4       85.63       90.07      5.15 o 
  -4  -2   4       91.77       94.66      5.23 o 
  -3  -2   4     6171.04     6260.71     31.67 o 
  -2  -2   4      307.25      266.82      4.31 o 
  -1  -2   4      416.42      406.71      8.97 o 
   0  -2   4      714.15      669.20     34.90 o 
   1  -2   4      439.65      384.11      3.23 o 
   2  -2   4      375.14      394.72      4.49 o 
   3  -2   4     1069.03     1095.55     11.97 o 
   4  -2   4      128.69      132.53      7.71 o 
   5  -2   4      124.65      126.95      7.82 o 
   6  -2   4       18.06       18.20      7.69 o 
   7  -2   4        0.42        0.53      2.44 o 
   8  -2   4      161.09      140.93     10.72 o 
   9  -2   4       49.94       50.35      8.60 o 
  10  -2   4        1.71        2.63      2.07 o 
 -10  -1   4       24.30       22.96      8.76 o 
  -9  -1   4        1.67        3.33      3.75 o 
  -8  -1   4       70.68       69.14      6.62 o 
  -7  -1   4      103.48       86.04      4.72 o 
  -6  -1   4      327.00      313.90     13.11 o 
  -5  -1   4        6.98       11.85      5.38 o 
  -4  -1   4      222.02      247.30      7.87 o 
  -3  -1   4      182.53      171.64      5.19 o 
  -2  -1   4       28.96       22.98      1.32 o 
  -1  -1   4      358.69      340.65      4.23 o 
   0  -1   4       89.98       85.36      1.64 o 
   1  -1   4      325.30      296.48      3.61 o 
   2  -1   4      755.69      784.35      5.35 o 
   3  -1   4       43.33       42.30      2.15 o 
   4  -1   4       57.16       68.62      5.07 o 
   5  -1   4      240.14      268.61     12.26 o 
   6  -1   4      220.45      208.94     11.54 o 
   7  -1   4      328.83      311.12     15.59 o 
   8  -1   4        0.99        1.12      2.57 o 
   9  -1   4      123.32      129.55      8.74 o 
  10  -1   4       31.39       25.93      6.72 o 
 -10   0   4      215.27      222.59     14.95 o 
  -9   0   4       81.73       76.76      7.08 o 
  -8   0   4       13.47       12.69      5.27 o 
  -7   0   4      432.57      437.81     14.86 o 
  -6   0   4        6.48        8.74      3.25 o 
  -5   0   4       67.28       64.21      5.31 o 
  -4   0   4     1316.33     1342.75     50.03 o 
  -3   0   4       63.82       61.54      2.25 o 
  -2   0   4      719.17      800.37     13.36 o 
  -1   0   4     3378.74     3304.98     76.85 o 
   0   0   4     2312.39     1925.95    162.73 o 
   1   0   4      370.74      380.81      3.01 o 
   2   0   4      407.76      425.41      3.99 o 
   3   0   4       85.88       95.78      2.78 o 
   4   0   4        0.07        0.46      0.72 o 
   5   0   4        5.44        6.44      2.05 o 
   6   0   4       14.26       10.72      1.70 o 
   7   0   4        3.80        8.82      3.38 o 
   8   0   4       23.19       32.34     10.99 o 
   9   0   4      156.94      169.86     11.74 o 
 -10   1   4       78.53       71.23     11.87 o 
  -9   1   4       45.63       40.32     17.44 o 
  -8   1   4       17.29       18.55      5.70 o 
  -7   1   4       59.96       55.33      6.93 o 
  -6   1   4      547.60      546.37     20.64 o 
  -5   1   4      115.19      111.06      5.64 o 
  -4   1   4      207.30      216.51      5.54 o 
  -3   1   4        4.88        4.63      1.72 o 
  -2   1   4      802.08      781.78     19.96 o 
  -1   1   4     1894.49     1793.39     30.25 o 
   0   1   4      695.99      704.80      9.26 o 
   1   1   4        7.48        8.54      0.55 o 
   2   1   4       35.50       35.26      1.34 o 
   3   1   4      562.81      603.78      5.82 o 
   4   1   4      176.43      197.20      6.18 o 
   5   1   4        0.83        1.22      0.68 o 
   6   1   4      224.82      218.33      9.46 o 
   7   1   4       21.44       13.81      6.91 o 
   8   1   4       85.58       76.63      7.37 o 
   9   1   4       12.67       13.21     14.65 o 
 -10   2   4       41.51       47.31      8.33 o 
  -9   2   4      135.57      134.86      9.33 o 
  -8   2   4        4.96        6.56      5.17 o 
  -7   2   4        0.31        2.50      1.87 o 
  -6   2   4       57.06       51.51      4.93 o 
  -5   2   4      983.37     1058.02     23.17 o 
  -4   2   4        8.75       11.84      3.16 o 
  -3   2   4       41.55       42.09      2.13 o 
  -2   2   4      384.70      376.87      6.96 o 
  -1   2   4     3199.44     3064.43     47.39 o 
   0   2   4     1629.42     1597.73     27.27 o 
   1   2   4     1454.80     1639.38     14.83 o 
   2   2   4      404.90      421.73      7.59 o 
   3   2   4      307.12      321.46      6.31 o 
   4   2   4      155.79      168.78      4.33 o 
   5   2   4       61.61       54.54      2.59 o 
   6   2   4       66.47       75.46      3.62 o 
   7   2   4      189.42      219.49     13.03 o 
   8   2   4       31.98       27.68     24.94 o 
   9   2   4       13.92       10.61      9.45 o 
 -10   3   4       13.04       10.67      7.26 o 
  -9   3   4       38.30       44.77      7.75 o 
  -8   3   4        2.68        3.94      2.28 o 
  -7   3   4       24.10       22.52      9.90 o 
  -6   3   4       64.59       64.29      4.66 o 
  -5   3   4       13.11       14.92      3.14 o 
  -4   3   4      547.55      592.96     25.58 o 
  -3   3   4      181.60      164.35      6.36 o 
  -2   3   4       23.69       26.26      1.75 o 
  -1   3   4     1218.94     1217.27     39.89 o 
   0   3   4      527.81      531.60      5.47 o 
   1   3   4      913.21      952.67     16.54 o 
   2   3   4        6.02       10.05      4.41 o 
   3   3   4       32.49       24.13      1.47 o 
   4   3   4       22.76       20.20      1.61 o 
   5   3   4        6.84        6.91      2.88 o 
   6   3   4      215.55      225.55      8.86 o 
   7   3   4      203.97      143.37     13.64 o 
   8   3   4       85.06       85.92     14.31 o 
 -10   4   4       76.79       73.42      9.16 o 
  -9   4   4       58.82       63.82      7.00 o 
  -8   4   4       34.11       31.71     14.66 o 
  -7   4   4       69.57       59.76      4.26 o 
  -6   4   4       14.47       12.60      4.89 o 
  -5   4   4      302.09      359.82     12.61 o 
  -4   4   4       21.57       26.25      3.04 o 
  -3   4   4      398.23      420.05      9.38 o 
  -2   4   4      672.35      698.69      9.49 o 
  -1   4   4     4975.90     4871.08     54.33 o 
   0   4   4     1941.14     1982.49     39.78 o 
   1   4   4       63.50       62.40      4.99 o 
   2   4   4      203.32      187.80     10.50 o 
   3   4   4       54.11       52.43      1.90 o 
   4   4   4        6.46        6.33      0.97 o 
   5   4   4       45.13       37.67      3.11 o 
   6   4   4      122.72      124.60      8.48 o 
   7   4   4        4.56        1.25      3.35 o 
   8   4   4        5.61        8.33      6.25 o 
 -10   5   4        8.46        7.32      7.06 o 
  -9   5   4       16.65       12.93      9.25 o 
  -8   5   4        9.67       11.94      5.74 o 
  -7   5   4        0.93        2.56      1.74 o 
  -6   5   4      372.36      425.98     15.51 o 
  -5   5   4      134.91      156.09      8.71 o 
  -4   5   4      355.42      426.15     17.45 o 
  -3   5   4       47.37       54.51      4.40 o 
  -2   5   4      200.18      189.48      5.45 o 
  -1   5   4      345.29      346.86      8.00 o 
   0   5   4       50.73       55.78      2.36 o 
   1   5   4      490.85      497.58     15.25 o 
   2   5   4        2.89        4.61      2.89 o 
   3   5   4       11.89       13.27      6.49 o 
   4   5   4      132.79      125.36      8.27 o 
   5   5   4        0.98        1.07      2.50 o 
   6   5   4       10.11        8.87      5.58 o 
   7   5   4       80.48       68.31     38.79 o 
 -10   6   4       35.47       27.34      8.61 o 
  -9   6   4        0.19        0.45      4.49 o 
  -8   6   4       95.63       92.39      5.62 o 
  -7   6   4       45.34       49.77      4.79 o 
  -6   6   4        0.07        0.83      1.83 o 
  -5   6   4      266.63      247.70     12.58 o 
  -4   6   4      246.20      241.36     10.76 o 
  -3   6   4       19.40       20.33      8.26 o 
  -2   6   4      667.96      715.59     25.28 o 
  -1   6   4      115.78      121.97      6.29 o 
   0   6   4       95.27       99.41      5.18 o 
   1   6   4       71.18       63.75      4.72 o 
   2   6   4        1.88        2.28      1.91 o 
   3   6   4        1.45        2.65      1.45 o 
   4   6   4       21.51       23.73      9.77 o 
   5   6   4      276.79      265.19     11.99 o 
   6   6   4       12.77        9.21      8.58 o 
 -10   7   4        0.27        0.79      2.82 o 
  -9   7   4       52.98       50.27      6.77 o 
  -8   7   4        7.13        8.45      3.36 o 
  -7   7   4       15.86        9.64      4.08 o 
  -6   7   4       10.22        6.87      4.56 o 
  -5   7   4      121.13      112.07      6.57 o 
  -4   7   4       40.53       44.33     13.40 o 
  -3   7   4       13.83       11.66      5.10 o 
  -2   7   4      108.18       98.14      6.87 o 
  -1   7   4      149.18      150.01      6.96 o 
   0   7   4        0.04        0.34      0.48 o 
   1   7   4       94.63       85.38      2.85 o 
   2   7   4        0.07        0.37      1.71 o 
   3   7   4        1.12        2.84      3.49 o 
   4   7   4      278.28      288.80     14.60 o 
   5   7   4      127.63      134.61     10.84 o 
   6   7   4       46.23       46.73      7.58 o 
  -9   8   4        0.52        3.60      3.43 o 
  -8   8   4       64.45       63.14      4.92 o 
  -7   8   4      118.23      120.76      7.14 o 
  -6   8   4      146.09      151.20      8.97 o 
  -5   8   4       29.49       28.97     11.75 o 
  -4   8   4       71.47       69.89      7.57 o 
  -3   8   4        2.49        2.48      1.66 o 
  -2   8   4      294.65      291.17     15.30 o 
  -1   8   4       98.22       94.39      7.67 o 
   0   8   4       25.83       30.29      3.26 o 
   1   8   4       18.08       16.93      9.92 o 
   2   8   4        9.02       10.18      8.01 o 
   3   8   4       30.17       31.50     14.35 o 
   4   8   4       21.86       20.14     14.34 o 
   5   8   4        1.97        1.92      2.47 o 
  -8   9   4        0.28        1.05      3.08 o 
  -7   9   4      226.69      241.76      8.90 o 
  -6   9   4       76.78       83.80      6.66 o 
  -5   9   4       56.88       58.96      5.96 o 
  -4   9   4        0.01        1.07      2.19 o 
  -3   9   4       24.35       26.57      7.38 o 
  -2   9   4        4.85        2.13      1.46 o 
  -1   9   4       89.22       84.74     11.02 o 
   0   9   4       71.86       71.35      9.83 o 
   1   9   4      151.21      159.39     23.29 o 
   2   9   4       23.27       18.39     15.74 o 
   3   9   4        1.41        3.70      5.16 o 
   4   9   4      199.63      200.04     13.89 o 
  -7  10   4      264.22      274.84     15.37 o 
  -6  10   4        3.28        1.76      2.16 o 
  -5  10   4        0.02        0.62      2.13 o 
  -4  10   4       19.25       14.42     10.33 o 
  -3  10   4       68.38       73.60      5.90 o 
  -2  10   4        0.08       -0.57      5.29 o 
  -1  10   4      135.44      112.30     14.40 o 
   0  10   4       80.55       86.45     11.11 o 
   1  10   4       20.80        9.19     12.05 o 
   2  10   4        9.36        5.91      5.38 o 
  -6  11   4       51.10       48.78      4.91 o 
  -5  11   4        0.16        1.16      3.00 o 
  -4  11   4        4.11        4.93      7.73 o 
  -3  11   4        1.75        3.47      5.27 o 
  -2  11   4        6.25       11.75      8.78 o 
  -1  11   4        0.01        2.78      4.72 o 
   0  11   4       21.27       15.47     33.13 o 
   0 -12   5        2.24       -0.16      3.45 o 
   1 -12   5      189.91      202.55     18.08 o 
   2 -12   5       83.49       77.09      9.46 o 
   3 -12   5       22.95       21.42     18.76 o 
   4 -12   5       74.23       72.42      7.58 o 
   5 -12   5      143.93      144.09      9.66 o 
  -3 -11   5       41.78       40.93     31.12 o 
  -2 -11   5        2.19        0.84      6.25 o 
  -1 -11   5       85.05      102.11     10.89 o 
   0 -11   5        1.31        1.27      3.39 o 
   1 -11   5       99.06      102.76      7.92 o 
   2 -11   5        0.48        2.01      3.03 o 
   3 -11   5        0.20        1.35      2.05 o 
   4 -11   5        1.77        4.22      7.12 o 
   5 -11   5        0.20        0.95      2.16 o 
   6 -11   5        6.61       10.40      8.60 o 
  -4 -10   5        0.39        1.67      4.65 o 
  -3 -10   5        0.83        1.32      1.92 o 
  -2 -10   5        4.56        2.16      3.16 o 
  -1 -10   5      355.63      353.20     14.70 o 
   0 -10   5       28.02       22.04     14.20 o 
   1 -10   5       43.78       43.07      6.89 o 
   2 -10   5        8.25        9.37      3.99 o 
   3 -10   5       13.61       11.83      4.81 o 
   4 -10   5       49.69       53.08      5.42 o 
   5 -10   5        3.37        2.06      2.07 o 
   6 -10   5        3.22        5.32      3.65 o 
   7 -10   5        4.08        2.49      5.34 o 
  -5  -9   5       38.36       32.20     17.70 o 
  -4  -9   5      338.48      324.76      9.87 o 
  -3  -9   5        6.91        4.60      2.44 o 
  -2  -9   5        0.59        1.14      1.58 o 
  -1  -9   5       93.98      111.29      9.94 o 
   0  -9   5      263.34      263.23     15.10 o 
   1  -9   5       64.86       69.84      6.35 o 
   2  -9   5        1.79        4.18      2.78 o 
   3  -9   5        2.24        5.15      2.76 o 
   4  -9   5        0.22        0.67      1.39 o 
   5  -9   5       42.34       38.81      3.54 o 
   6  -9   5       48.43       46.47      3.91 o 
   7  -9   5       13.59        9.94      7.72 o 
   8  -9   5        8.37        4.63     10.08 o 
  -6  -8   5        2.66        3.41      2.33 o 
  -5  -8   5        3.51        3.81      2.75 o 
  -4  -8   5       14.90       11.84      5.46 o 
  -3  -8   5        2.36        1.75      1.73 o 
  -2  -8   5       10.05        8.02      3.47 o 
  -1  -8   5       84.38       79.27      6.14 o 
   0  -8   5       33.26       26.65      6.74 o 
   1  -8   5      139.71      126.21      8.74 o 
   2  -8   5        2.69        2.76      1.66 o 
   3  -8   5        2.85        2.53      1.97 o 
   4  -8   5      114.10      122.45      5.15 o 
   5  -8   5       26.67       24.48      2.84 o 
   6  -8   5       91.73       92.54      6.00 o 
   7  -8   5       51.50       48.96      7.25 o 
   8  -8   5        0.10        2.18      2.80 o 
   9  -8   5       20.20       14.90     12.57 o 
  -7  -7   5       22.16       18.62      8.31 o 
  -6  -7   5       52.46       51.96      5.22 o 
  -5  -7   5        8.29       10.79      4.42 o 
  -4  -7   5       18.64       23.10      6.76 o 
  -3  -7   5      275.89      267.36     11.06 o 
  -2  -7   5       19.25       19.44      3.32 o 
  -1  -7   5      200.45      197.65      6.67 o 
   0  -7   5       11.51        7.91      3.44 o 
   1  -7   5       72.15       63.80      4.03 o 
   2  -7   5      149.49      142.87      5.85 o 
   3  -7   5       32.88       39.29      4.92 o 
   4  -7   5       34.14       37.07      3.91 o 
   5  -7   5       13.90       13.44      2.85 o 
   6  -7   5      196.59      190.23      8.08 o 
   7  -7   5       19.36       19.72     13.57 o 
   8  -7   5        4.92        5.15      2.83 o 
   9  -7   5        3.14        1.82      2.58 o 
  -8  -6   5       72.32       74.00      5.35 o 
  -7  -6   5       59.13       55.12      7.36 o 
  -6  -6   5        8.26       10.29      5.37 o 
  -5  -6   5        6.23        9.10      5.35 o 
  -4  -6   5        0.73        1.37      1.63 o 
  -3  -6   5       63.99       58.00      5.41 o 
  -2  -6   5       15.09       18.20      2.69 o 
  -1  -6   5        3.32        9.40      2.84 o 
   0  -6   5       16.42       12.60      1.61 o 
   1  -6   5        4.82        5.86      2.11 o 
   2  -6   5      118.77      128.72      6.41 o 
   3  -6   5        0.88        1.22      1.43 o 
   4  -6   5      335.42      337.21     13.07 o 
   5  -6   5     1434.48     1431.11     51.13 o 
   6  -6   5      100.44      106.30      3.84 o 
   7  -6   5       58.79       52.85      6.85 o 
   8  -6   5      155.93      177.36     14.16 o 
   9  -6   5        0.01        1.60      2.87 o 
  -8  -5   5       22.10       12.07      6.14 o 
  -7  -5   5        7.39        8.36      5.18 o 
  -6  -5   5        1.98        1.85      1.69 o 
  -5  -5   5      167.10      166.24      8.00 o 
  -4  -5   5      101.83       95.37      6.29 o 
  -3  -5   5      371.77      388.99     12.58 o 
  -2  -5   5       39.28       35.89      2.22 o 
  -1  -5   5       63.41       56.06      2.73 o 
   0  -5   5       39.42       40.35      1.99 o 
   1  -5   5      485.56      471.68     12.22 o 
   2  -5   5        0.91        3.63      1.31 o 
   3  -5   5        3.85        5.27      1.82 o 
   4  -5   5      630.27      664.11     18.51 o 
   5  -5   5     1049.09     1045.06     11.45 o 
   6  -5   5      932.31      994.23     26.43 o 
   7  -5   5       53.27       46.13      6.28 o 
   8  -5   5       27.34       24.42     12.85 o 
   9  -5   5       26.17       24.34     18.85 o 
  -9  -4   5        0.03        0.57      3.02 o 
  -8  -4   5        3.82        2.39      1.75 o 
  -7  -4   5        6.79        9.48      4.99 o 
  -6  -4   5       86.87       75.47      5.04 o 
  -5  -4   5       84.54       98.57      6.26 o 
  -4  -4   5       35.40       40.27      3.17 o 
  -3  -4   5        0.38        1.72      1.53 o 
  -2  -4   5      614.76      604.68     10.03 o 
  -1  -4   5        2.02        6.53      1.12 o 
   0  -4   5       35.16       25.84      5.16 o 
   1  -4   5     1257.36     1359.43     14.73 o 
   2  -4   5      669.93      787.79     12.69 o 
   3  -4   5      580.39      594.31      7.01 o 
   4  -4   5     1020.76     1053.58     30.29 o 
   5  -4   5       21.41       24.49      9.21 o 
   6  -4   5      327.78      322.07     19.19 o 
   7  -4   5       67.26       68.41      7.64 o 
   8  -4   5        4.87        5.37      4.09 o 
   9  -4   5        1.79        3.30      3.94 o 
  10  -4   5        0.61        1.21      2.68 o 
  -9  -3   5       51.45       42.86      4.16 o 
  -8  -3   5       23.42       25.33      8.41 o 
  -7  -3   5      193.47      199.34      8.37 o 
  -6  -3   5      367.88      346.63     10.41 o 
  -5  -3   5       78.17       83.53      5.55 o 
  -4  -3   5        0.05        1.01      1.54 o 
  -3  -3   5      188.09      233.43      5.01 o 
  -2  -3   5     3422.31     3652.75    160.19 o 
  -1  -3   5      215.58      240.72      5.57 o 
   0  -3   5        0.01        0.27      1.03 o 
   1  -3   5      357.77      333.17      4.30 o 
   2  -3   5     1365.38     1426.39     33.59 o 
   3  -3   5       90.22       85.04      3.26 o 
   4  -3   5      505.85      486.80     11.21 o 
   5  -3   5      319.13      346.50     13.99 o 
   6  -3   5       81.66       86.96      8.97 o 
   7  -3   5        5.87        5.95      2.92 o 
   8  -3   5       29.98       32.11      6.84 o 
   9  -3   5        1.66        2.66      2.25 o 
  10  -3   5       13.04       12.08      8.40 o 
 -10  -2   5        1.07        0.83      2.30 o 
  -9  -2   5       19.87       15.90      6.55 o 
  -8  -2   5        0.03        0.10      2.33 o 
  -7  -2   5       26.83       27.09      6.64 o 
  -6  -2   5       18.77       21.93      5.87 o 
  -5  -2   5      364.70      376.63     13.06 o 
  -4  -2   5      626.88      686.22     12.48 o 
  -3  -2   5     2167.00     2246.69     21.25 o 
  -2  -2   5     1775.36     1820.18     44.40 o 
  -1  -2   5      150.44      135.03      3.65 o 
   0  -2   5      438.70      419.47      4.05 o 
   1  -2   5      127.43      108.45      2.13 o 
   2  -2   5       29.06       26.81      1.35 o 
   3  -2   5     3743.64     3950.78     38.44 o 
   4  -2   5      107.33      111.50      6.73 o 
   5  -2   5       45.44       44.28      5.32 o 
   6  -2   5        3.55        4.79      2.41 o 
   7  -2   5       24.09       24.88      9.15 o 
   8  -2   5        0.02        0.92      3.63 o 
   9  -2   5       56.92       49.41     15.96 o 
 -10  -1   5        2.03        1.19      5.09 o 
  -9  -1   5        0.88        1.12      1.60 o 
  -8  -1   5      237.95      243.81     11.12 o 
  -7  -1   5      717.31      684.03     15.96 o 
  -6  -1   5      500.16      478.86     12.37 o 
  -5  -1   5        0.03        1.99      2.48 o 
  -4  -1   5       54.61       52.77      5.92 o 
  -3  -1   5      212.27      236.73      8.72 o 
  -2  -1   5      300.81      275.39     22.32 o 
  -1  -1   5      326.10      312.51      4.58 o 
   0  -1   5      154.90      139.57      2.35 o 
   1  -1   5      128.23      133.79      2.09 o 
   2  -1   5       89.46       92.19      2.83 o 
   3  -1   5       11.05       15.72      0.98 o 
   4  -1   5       12.45       15.93      7.08 o 
   5  -1   5       10.10       10.63      5.09 o 
   6  -1   5       60.69       64.09      8.08 o 
   7  -1   5      176.19      166.17      8.25 o 
   8  -1   5      122.87      124.50      8.80 o 
   9  -1   5       65.68       73.53      7.44 o 
 -10   0   5        0.10        1.84      3.05 o 
  -9   0   5        4.67        2.04      1.28 o 
  -8   0   5        0.01        1.54      2.22 o 
  -7   0   5      490.93      492.55     15.55 o 
  -6   0   5        2.17        1.07      2.36 o 
  -5   0   5       71.47       60.93     14.47 o 
  -4   0   5     3001.71     3136.36     79.40 o 
  -3   0   5      271.02      277.81      4.70 o 
  -2   0   5      196.45      207.50      3.37 o 
  -1   0   5      710.87      705.95     11.21 o 
   0   0   5     1820.72     1597.97     40.40 o 
   1   0   5       70.26       72.47      1.50 o 
   2   0   5       75.19       75.28      4.83 o 
   3   0   5        0.83        0.55      0.34 o 
   4   0   5       16.23       13.85      1.44 o 
   5   0   5       95.85       89.98      4.81 o 
   6   0   5       13.02       17.14      6.74 o 
   7   0   5      274.35      249.91     13.33 o 
   8   0   5      515.41      517.92     17.30 o 
   9   0   5      109.43      120.57      9.87 o 
 -10   1   5      160.08      172.76     12.99 o 
  -9   1   5       44.54       43.71      7.47 o 
  -8   1   5      233.91      230.83     15.00 o 
  -7   1   5       41.28       56.25     19.02 o 
  -6   1   5      279.49      306.24     13.66 o 
  -5   1   5       18.61       33.13     11.93 o 
  -4   1   5      346.96      366.28     10.98 o 
  -3   1   5       55.92       52.82      2.24 o 
  -2   1   5      354.97      346.10      6.23 o 
  -1   1   5     1859.03     1859.16     37.51 o 
   0   1   5      317.41      325.64      5.95 o 
   1   1   5      238.87      264.44      2.92 o 
   2   1   5      140.35      148.98      3.97 o 
   3   1   5      873.62      900.73      7.75 o 
   4   1   5        1.08        3.25      1.09 o 
   5   1   5       80.25       77.86      4.25 o 
   6   1   5       35.25       33.27      2.46 o 
   7   1   5       87.60       75.04      6.71 o 
   8   1   5      185.94      195.91     12.73 o 
   9   1   5        8.13        7.67      5.93 o 
 -10   2   5       32.57       26.73     19.98 o 
  -9   2   5       13.16       12.96      5.99 o 
  -8   2   5        2.57        2.73      2.47 o 
  -7   2   5       48.90       48.41      5.39 o 
  -6   2   5       65.72       63.36      5.43 o 
  -5   2   5      454.42      488.40      9.15 o 
  -4   2   5      128.87      139.34      5.80 o 
  -3   2   5       64.30       66.45      3.23 o 
  -2   2   5      877.12      885.01      9.20 o 
  -1   2   5        9.95       10.73      1.47 o 
   0   2   5     2590.13     2595.38     18.12 o 
   1   2   5     1845.92     1942.54     59.59 o 
   2   2   5       29.03       29.38      0.91 o 
   3   2   5      195.36      200.08      5.06 o 
   4   2   5      115.76      108.28      4.28 o 
   5   2   5       45.88       43.44      2.92 o 
   6   2   5       51.65       53.96      3.22 o 
   7   2   5      298.57      313.91     14.89 o 
   8   2   5        0.10        1.35      3.79 o 
 -10   3   5        4.22        4.36      5.22 o 
  -9   3   5        0.03        0.68      3.61 o 
  -8   3   5        0.06        0.64      2.90 o 
  -7   3   5        0.20        0.47      2.60 o 
  -6   3   5       36.31       41.23     11.15 o 
  -5   3   5        6.00        7.95      3.17 o 
  -4   3   5      791.52      828.21     22.42 o 
  -3   3   5      373.98      342.92     15.40 o 
  -2   3   5      365.97      405.77     18.09 o 
  -1   3   5       45.37       43.20      2.00 o 
   0   3   5      205.89      222.46      3.74 o 
   1   3   5     1231.16     1144.03    218.16 o 
   2   3   5        5.16        7.22      4.47 o 
   3   3   5       44.18       49.32      1.90 o 
   4   3   5        2.30        2.46      1.29 o 
   5   3   5       56.32       53.23      2.87 o 
   6   3   5       31.64       34.91      4.92 o 
   7   3   5      244.54      238.68     22.98 o 
   8   3   5       53.25       61.17     11.18 o 
 -10   4   5        0.93        1.52      3.04 o 
  -9   4   5        3.68        3.75      4.03 o 
  -8   4   5       21.22       16.87     10.27 o 
  -7   4   5      161.10      150.06      7.76 o 
  -6   4   5      421.60      458.11     12.94 o 
  -5   4   5       51.66       56.81      4.12 o 
  -4   4   5        2.34        3.55      1.39 o 
  -3   4   5      332.07      370.66      8.92 o 
  -2   4   5     3194.13     3137.05     28.72 o 
  -1   4   5     2632.78     2604.72     22.57 o 
   0   4   5     2071.10     2155.64     78.30 o 
   1   4   5       44.16       42.25      4.20 o 
   2   4   5      831.88      836.84     29.00 o 
   3   4   5       36.51       40.39      5.08 o 
   4   4   5        2.80        3.26      0.70 o 
   5   4   5      128.15      128.87      7.03 o 
   6   4   5      241.18      248.69     10.84 o 
   7   4   5        1.28        1.92      3.95 o 
   8   4   5       38.68       34.50     22.11 o 
 -10   5   5        8.44        9.17      5.50 o 
  -9   5   5       35.98       23.45     18.30 o 
  -8   5   5        2.87        2.96      1.74 o 
  -7   5   5        3.83        5.30      2.26 o 
  -6   5   5      200.09      217.75     10.09 o 
  -5   5   5      180.50      188.20      7.32 o 
  -4   5   5      303.02      327.13     13.34 o 
  -3   5   5      174.61      172.78      9.57 o 
  -2   5   5      462.66      470.93     14.63 o 
  -1   5   5       23.86       24.81      1.82 o 
   0   5   5       78.32       89.96      3.96 o 
   1   5   5      125.71      124.94      9.39 o 
   2   5   5       10.05       11.89      5.35 o 
   3   5   5        0.85        3.54      2.27 o 
   4   5   5        4.67        5.25      3.69 o 
   5   5   5        9.83        8.19      3.57 o 
   6   5   5       43.16       39.12      5.60 o 
   7   5   5      134.17      142.26     15.51 o 
 -10   6   5       34.61       21.41     20.09 o 
  -9   6   5       77.39       74.70      8.42 o 
  -8   6   5       58.18       52.32      6.36 o 
  -7   6   5      338.22      329.41     13.24 o 
  -6   6   5       40.72       37.66      4.45 o 
  -5   6   5      566.62      568.54     23.82 o 
  -4   6   5        5.81        7.26      3.20 o 
  -3   6   5      209.26      195.71      7.69 o 
  -2   6   5       14.32       14.60      5.48 o 
  -1   6   5     1546.68     1565.60     41.71 o 
   0   6   5        6.75        7.70      1.83 o 
   1   6   5       52.46       50.58      7.89 o 
   2   6   5        4.10        4.96      3.02 o 
   3   6   5       20.23       23.35      7.96 o 
   4   6   5       42.94       34.00     12.71 o 
   5   6   5        6.63        3.78      3.60 o 
   6   6   5       17.23       10.57      5.77 o 
 -10   7   5       48.97       49.86      6.94 o 
  -9   7   5       16.79       12.72     11.46 o 
  -8   7   5        4.89        4.56      3.20 o 
  -7   7   5        0.04        0.39      2.23 o 
  -6   7   5        3.19        2.53      1.74 o 
  -5   7   5      110.23      110.13      6.68 o 
  -4   7   5      280.22      283.50     11.21 o 
  -3   7   5      143.69      142.16      9.03 o 
  -2   7   5       98.45       88.00      6.71 o 
  -1   7   5        0.02        0.52      0.72 o 
   0   7   5      140.06      136.82      7.02 o 
   1   7   5      107.51      119.51     13.37 o 
   2   7   5        8.90        6.39      3.51 o 
   3   7   5      115.57      115.06      8.38 o 
   4   7   5      137.83      124.36     10.11 o 
   5   7   5       44.30       40.17      7.92 o 
  -9   8   5        1.76        1.14      3.01 o 
  -8   8   5       53.51       43.61      8.26 o 
  -7   8   5        0.30        0.77      2.64 o 
  -6   8   5        7.06        7.56      2.38 o 
  -5   8   5        6.68        7.83      4.00 o 
  -4   8   5       37.64       43.78      6.25 o 
  -3   8   5       76.26       75.96      5.98 o 
  -2   8   5      132.32      121.61      9.19 o 
  -1   8   5        4.74        5.06      3.84 o 
   0   8   5        0.00        0.91      5.45 o 
   1   8   5        5.79        3.06      2.83 o 
   2   8   5       11.26        5.02      8.17 o 
   3   8   5        0.36        0.41      2.25 o 
   4   8   5       20.21        9.99      8.33 o 
  -8   9   5       16.21       11.33      8.50 o 
  -7   9   5        0.28        1.05      1.55 o 
  -6   9   5        0.00        1.78      2.10 o 
  -5   9   5        1.67        2.50      3.57 o 
  -4   9   5        1.24        2.96      2.43 o 
  -3   9   5        0.42        2.55      1.63 o 
  -2   9   5        1.03        1.58      2.34 o 
  -1   9   5        0.09        2.14      3.51 o 
   0   9   5       24.89       18.71     19.10 o 
   1   9   5      177.35      206.67     20.15 o 
   2   9   5       51.55       53.34      8.81 o 
   3   9   5        6.11        4.45      6.48 o 
  -7  10   5        0.21       -0.30      2.73 o 
  -6  10   5       56.89       72.02      7.82 o 
  -5  10   5        7.99       12.40      6.41 o 
  -4  10   5      115.53      108.01      7.64 o 
  -3  10   5       80.20       82.02     11.89 o 
  -2  10   5       24.66       27.49     21.15 o 
  -1  10   5       37.64       47.16     11.75 o 
   0  10   5        0.03        2.21      5.57 o 
   1  10   5        0.42       -0.91      5.80 o 
   2  10   5       63.24       69.45     12.37 o 
  -5  11   5        1.10        5.34      4.59 o 
  -4  11   5        1.15        1.57      3.97 o 
  -3  11   5        0.28        2.12      6.98 o 
  -2  11   5        0.83        1.05      2.87 o 
  -1  11   5        3.26        6.00     10.95 o 
   0  11   5        2.83        3.63     10.97 o 
   0 -12   6      321.40      324.30     16.95 o 
   1 -12   6       23.80       19.51     11.49 o 
   2 -12   6       46.27       43.88     23.57 o 
   3 -12   6       39.25       43.46      7.80 o 
   4 -12   6      218.08      215.46     12.14 o 
  -3 -11   6        3.22        2.62      5.64 o 
  -2 -11   6        6.85        7.91      6.87 o 
  -1 -11   6       19.97       11.27      9.01 o 
   0 -11   6      124.99      131.34      9.07 o 
   1 -11   6       15.56       12.74      9.56 o 
   2 -11   6      312.22      324.47     25.23 o 
   3 -11   6       96.83      102.26     17.79 o 
   4 -11   6        9.58        5.50      6.16 o 
   5 -11   6       17.40       11.90     12.19 o 
   6 -11   6        5.76        4.27      9.04 o 
  -4 -10   6       41.86       29.09     24.16 o 
  -3 -10   6      105.94      103.75      9.10 o 
  -2 -10   6        4.45        5.07      2.92 o 
  -1 -10   6        2.67        2.49      2.92 o 
   0 -10   6       97.99       95.97      9.92 o 
   1 -10   6      778.78      796.27     32.70 o 
   2 -10   6        1.82        2.59      2.17 o 
   3 -10   6       15.47       15.41      8.99 o 
   4 -10   6       20.87       14.27      9.79 o 
   5 -10   6       24.65       22.50      9.45 o 
   6 -10   6        2.33        2.12      5.36 o 
   7 -10   6       20.64       21.70     21.04 o 
  -5  -9   6        0.74        1.13      1.90 o 
  -4  -9   6      111.55       98.79      5.52 o 
  -3  -9   6       14.26        8.53      5.73 o 
  -2  -9   6      107.61       97.49      7.99 o 
  -1  -9   6       32.70       40.39      6.93 o 
   0  -9   6      423.02      401.61     13.26 o 
   1  -9   6       76.88       64.59      7.26 o 
   2  -9   6        4.22        5.93      3.03 o 
   3  -9   6      102.98       91.06      4.85 o 
   4  -9   6      157.85      159.56      8.06 o 
   5  -9   6        0.00        1.16      1.79 o 
   6  -9   6       18.65       21.58     13.23 o 
   7  -9   6       37.96       44.42     19.67 o 
   8  -9   6       15.06       12.00     17.00 o 
  -6  -8   6       45.40       47.86      4.65 o 
  -5  -8   6       11.81       11.27      5.40 o 
  -4  -8   6       52.82       47.13      5.89 o 
  -3  -8   6        1.79        1.81      1.58 o 
  -2  -8   6      154.91      138.35      6.83 o 
  -1  -8   6      115.10      119.56     11.35 o 
   0  -8   6        7.39       10.55      4.45 o 
   1  -8   6        0.01        0.64      0.80 o 
   2  -8   6       84.64       89.32      4.23 o 
   3  -8   6       83.31       79.00      4.28 o 
   4  -8   6      112.41      116.18      5.84 o 
   5  -8   6        0.63        0.88      1.38 o 
   6  -8   6       25.66       27.83      4.56 o 
   7  -8   6        0.14        0.23      1.75 o 
   8  -8   6        0.63        1.55      2.12 o 
  -7  -7   6       23.62       17.63     11.33 o 
  -6  -7   6       52.52       56.51      5.21 o 
  -5  -7   6       33.00       35.21      4.37 o 
  -4  -7   6       32.14       28.04      5.29 o 
  -3  -7   6      184.21      186.59      9.12 o 
  -2  -7   6       39.72       38.35      5.52 o 
  -1  -7   6      102.94       96.26      6.17 o 
   0  -7   6      244.84      219.48      7.00 o 
   1  -7   6       59.38       53.88      3.95 o 
   2  -7   6       13.15       13.13      1.32 o 
   3  -7   6      444.15      459.59     15.82 o 
   4  -7   6        0.05        2.43      2.40 o 
   5  -7   6       13.28       15.36      3.96 o 
   6  -7   6      402.04      400.49     18.55 o 
   7  -7   6        4.65        5.04      3.39 o 
   8  -7   6        0.01        1.80      3.57 o 
   9  -7   6       64.92       70.88      6.85 o 
  -8  -6   6      124.30      125.55      6.79 o 
  -7  -6   6        1.39        1.85      2.68 o 
  -6  -6   6        0.11        1.13      2.42 o 
  -5  -6   6       15.82       16.89      6.14 o 
  -4  -6   6        5.87        5.17      2.50 o 
  -3  -6   6       41.15       57.43      4.81 o 
  -2  -6   6        6.83        6.60      2.35 o 
  -1  -6   6        3.29        6.27      2.05 o 
   0  -6   6        1.66        2.16      0.94 o 
   1  -6   6       81.61       83.44      2.37 o 
   2  -6   6      101.86      100.86      5.10 o 
   3  -6   6      948.52      993.38     27.13 o 
   4  -6   6       39.78       36.66      3.48 o 
   5  -6   6       14.86       15.61      2.42 o 
   6  -6   6       46.80       42.22      5.36 o 
   7  -6   6       20.65       16.24     10.16 o 
   8  -6   6       51.78       48.35      7.77 o 
   9  -6   6       68.87       74.29      8.34 o 
  -8  -5   6       45.75       44.29      5.75 o 
  -7  -5   6        4.56        3.30      2.00 o 
  -6  -5   6       24.73       20.15      6.02 o 
  -5  -5   6        9.68       10.04      2.84 o 
  -4  -5   6       11.13        7.49      2.63 o 
  -3  -5   6       88.40      102.62      6.07 o 
  -2  -5   6      789.83      851.67     21.82 o 
  -1  -5   6      220.84      228.49      3.99 o 
   0  -5   6      184.29      183.88      7.05 o 
   1  -5   6      111.31      114.37      4.98 o 
   2  -5   6      798.94      874.55     11.04 o 
   3  -5   6      326.03      330.84     10.95 o 
   4  -5   6      309.62      324.90     10.23 o 
   5  -5   6       30.70       27.02      3.10 o 
   6  -5   6     1014.69     1102.48     55.15 o 
   7  -5   6        0.60        1.49      2.15 o 
   8  -5   6        0.21        1.30      2.35 o 
   9  -5   6      108.36      122.58     10.44 o 
  -9  -4   6        5.80        3.86      2.83 o 
  -8  -4   6       19.55       16.76      7.65 o 
  -7  -4   6        0.96        1.47      1.91 o 
  -6  -4   6       58.68       50.70     12.86 o 
  -5  -4   6       72.07       76.99      5.32 o 
  -4  -4   6      642.63      653.49     20.67 o 
  -3  -4   6      104.50      106.73      5.03 o 
  -2  -4   6       84.15       98.55      4.17 o 
  -1  -4   6       49.58       63.95      2.49 o 
   0  -4   6        9.36        7.82      3.80 o 
   1  -4   6      631.52      720.51     30.53 o 
   2  -4   6     5717.67     5783.98    103.26 o 
   3  -4   6      257.05      270.34      5.33 o 
   4  -4   6      276.18      273.32      7.40 o 
   5  -4   6      378.15      376.05     10.32 o 
   6  -4   6      495.31      507.51     15.30 o 
   7  -4   6        2.21        2.98      3.00 o 
   8  -4   6        2.94        3.46      2.69 o 
   9  -4   6       14.48        9.50     11.55 o 
  -9  -3   6       25.13       21.41      9.09 o 
  -8  -3   6       89.60       77.40      5.35 o 
  -7  -3   6       69.36       62.33      5.41 o 
  -6  -3   6        6.78        8.22      3.57 o 
  -5  -3   6        1.37        1.68      2.33 o 
  -4  -3   6       87.57       83.47      4.26 o 
  -3  -3   6     1352.61     1581.63     25.45 o 
  -2  -3   6      582.55      685.00      8.49 o 
  -1  -3   6        5.05        6.82      2.13 o 
   0  -3   6       54.84       61.96      4.40 o 
   1  -3   6      231.49      217.51      2.92 o 
   2  -3   6      516.09      553.17      6.22 o 
   3  -3   6      945.36     1015.68      9.65 o 
   4  -3   6       69.99       67.91      5.62 o 
   5  -3   6       39.33       38.20      6.13 o 
   6  -3   6      329.29      331.31     11.88 o 
   7  -3   6       70.30       69.51      7.43 o 
   8  -3   6      167.17      156.47      9.41 o 
   9  -3   6       26.33       24.69     15.19 o 
 -10  -2   6       19.46       13.61     11.97 o 
  -9  -2   6        1.28        1.55      2.00 o 
  -8  -2   6       12.46       13.62      5.14 o 
  -7  -2   6        1.81        1.64      1.83 o 
  -6  -2   6       30.07       29.70      8.30 o 
  -5  -2   6     2148.84     2357.15     82.65 o 
  -4  -2   6      216.23      231.38      9.62 o 
  -3  -2   6       88.49       90.16      4.41 o 
  -2  -2   6      379.85      383.65      5.33 o 
  -1  -2   6      150.97      144.83      4.77 o 
   0  -2   6      514.56      526.85      6.51 o 
   1  -2   6      986.49     1001.31     20.32 o 
   2  -2   6      675.75      702.26      8.63 o 
   3  -2   6      142.29      145.13      3.88 o 
   4  -2   6      168.78      183.27     10.06 o 
   5  -2   6      151.94      158.30     10.53 o 
   6  -2   6       51.53       52.59      6.53 o 
   7  -2   6       86.75       81.49      6.45 o 
   8  -2   6        1.36        1.68      3.02 o 
   9  -2   6        8.89        7.75      6.38 o 
 -10  -1   6       12.02        8.75     11.11 o 
  -9  -1   6       12.94       14.33      5.90 o 
  -8  -1   6      440.87      449.36     19.24 o 
  -7  -1   6     1192.99     1166.90     27.59 o 
  -6  -1   6      851.38      836.65     15.86 o 
  -5  -1   6      293.78      291.31     22.36 o 
  -4  -1   6       28.64       35.22      4.07 o 
  -3  -1   6     1455.83     1548.52     20.27 o 
  -2  -1   6       35.16       28.32      1.67 o 
  -1  -1   6     1498.94     1461.19     24.57 o 
   0  -1   6      557.75      541.78     12.12 o 
   1  -1   6      512.26      529.48      5.25 o 
   2  -1   6      119.71      135.24      3.63 o 
   3  -1   6      904.73      976.14     23.08 o 
   4  -1   6        5.02        4.95      2.28 o 
   5  -1   6      486.94      492.62     11.21 o 
   6  -1   6        1.23        1.46      2.28 o 
   7  -1   6        5.67        6.03      3.91 o 
   8  -1   6      125.36      124.04      9.45 o 
   9  -1   6       11.90        9.73      8.80 o 
 -10   0   6       41.63       31.17     20.29 o 
  -9   0   6       68.58       67.50      4.91 o 
  -8   0   6        7.33        7.11      4.48 o 
  -7   0   6      499.18      488.31     15.26 o 
  -5   0   6      143.80      150.56      8.92 o 
  -4   0   6        1.15        1.28      2.24 o 
  -3   0   6       15.19       18.35      2.98 o 
  -2   0   6       13.38       15.00      1.64 o 
  -1   0   6      423.05      418.88      5.67 o 
   0   0   6     1407.90     1341.87     16.79 o 
   1   0   6       16.67       18.60      1.01 o 
   2   0   6      615.78      685.69      5.73 o 
   3   0   6        0.25        2.26      1.32 o 
   4   0   6        0.05        0.28      0.51 o 
   5   0   6       74.41       73.88      4.89 o 
   6   0   6       78.69       80.48      5.62 o 
   7   0   6      147.98      136.03      9.52 o 
   8   0   6        7.59        7.08      5.44 o 
   9   0   6        2.83        3.74      8.05 o 
 -10   1   6       73.39       77.87      8.14 o 
  -9   1   6      266.55      265.22     12.55 o 
  -8   1   6      269.62      260.19     11.47 o 
  -7   1   6      352.27      369.89     13.71 o 
  -6   1   6      102.07      112.84      8.64 o 
  -5   1   6      253.17      268.71      8.54 o 
  -4   1   6      343.01      366.25     12.73 o 
  -3   1   6      672.18      678.23     20.59 o 
  -2   1   6       22.37       22.65      1.52 o 
  -1   1   6        7.31        7.70      0.99 o 
   0   1   6       14.35       13.43      0.95 o 
   1   1   6      102.46      112.23      2.74 o 
   2   1   6        0.34        1.71      0.64 o 
   3   1   6      384.75      405.28      5.89 o 
   4   1   6        5.67        3.26      1.52 o 
   5   1   6       29.87       31.33      2.31 o 
   6   1   6       22.06       22.60     10.06 o 
   7   1   6       68.23       59.78      5.11 o 
   8   1   6       94.15      101.85     13.21 o 
   9   1   6        3.75        1.94      6.46 o 
 -10   2   6        0.02        0.05      5.64 o 
  -9   2   6        2.61        4.84      5.84 o 
  -8   2   6       18.41       17.30      7.03 o 
  -7   2   6      216.97      228.12     12.49 o 
  -6   2   6       35.59       42.78      6.78 o 
  -5   2   6      299.81      315.97     11.35 o 
  -4   2   6       12.15       17.43      5.88 o 
  -3   2   6       63.88       72.53      3.78 o 
  -2   2   6      542.49      569.45      7.96 o 
  -1   2   6      765.31      861.16     11.79 o 
   0   2   6        9.19        9.22      1.07 o 
   1   2   6      678.36      753.21     11.91 o 
   2   2   6        0.65        0.90      0.41 o 
   3   2   6      204.39      209.41      6.48 o 
   4   2   6       20.34       17.70      1.59 o 
   5   2   6      114.90      125.12      5.67 o 
   6   2   6       29.80       29.22      3.11 o 
   7   2   6       90.55       90.58     11.84 o 
   8   2   6       26.38       33.56     19.83 o 
 -10   3   6       24.54       20.88     14.93 o 
  -9   3   6       32.27       27.80     13.90 o 
  -8   3   6        1.06        3.45      3.74 o 
  -7   3   6       53.84       55.62      7.47 o 
  -6   3   6      208.56      219.97      7.34 o 
  -5   3   6        3.16        4.38      1.91 o 
  -4   3   6      160.01      167.37      7.31 o 
  -3   3   6      172.89      186.77      9.45 o 
  -2   3   6       77.21       68.68      3.35 o 
  -1   3   6     1034.82     1154.22     15.99 o 
   0   3   6      885.26      906.26     14.13 o 
   1   3   6      223.79      223.90      7.37 o 
   2   3   6       21.51       19.50      3.43 o 
   3   3   6      127.79      146.79     10.21 o 
   4   3   6      211.32      197.00      6.14 o 
   5   3   6        1.59        1.35      1.01 o 
   6   3   6       97.88       90.84      5.49 o 
   7   3   6      233.01      231.08     24.12 o 
   8   3   6       33.39       31.46     28.34 o 
 -10   4   6        0.94        0.78      3.93 o 
  -9   4   6       72.60       74.90      7.83 o 
  -8   4   6       22.66       24.96     16.36 o 
  -7   4   6      105.71      108.22      5.26 o 
  -6   4   6       95.14       85.77      5.56 o 
  -5   4   6        1.49        3.41      2.15 o 
  -4   4   6       68.73       62.96      4.60 o 
  -3   4   6      137.51      162.28      7.56 o 
  -2   4   6       17.18       21.40      2.88 o 
  -1   4   6     4099.78     4066.78     55.90 o 
   0   4   6      364.81      386.68      9.18 o 
   1   4   6       27.46       28.58     10.03 o 
   2   4   6      661.35      692.35     25.60 o 
   3   4   6        8.48       12.57      6.54 o 
   4   4   6       72.88       65.61      5.33 o 
   5   4   6       12.73       14.08      6.64 o 
   6   4   6       55.14       52.24      5.68 o 
   7   4   6       23.62       26.22     19.32 o 
 -10   5   6        0.34        1.71      2.91 o 
  -9   5   6       77.65       76.84      7.92 o 
  -8   5   6       16.89       18.64      8.04 o 
  -7   5   6      147.35      140.34      7.29 o 
  -6   5   6       13.37       16.34      6.42 o 
  -5   5   6       25.35       28.10      8.54 o 
  -4   5   6      190.43      189.33      9.42 o 
  -3   5   6      412.23      421.62     16.37 o 
  -2   5   6      673.61      720.05     21.58 o 
  -1   5   6      762.33      786.24     23.02 o 
   0   5   6      712.29      752.29     21.52 o 
   1   5   6       12.28       14.33      8.97 o 
   2   5   6        1.28        3.39      2.03 o 
   3   5   6       98.77       85.14      5.97 o 
   4   5   6        0.30       -0.30      2.56 o 
   5   5   6       26.79       21.82     10.40 o 
   6   5   6       42.43       38.88      7.99 o 
   7   5   6       20.13       23.00     15.86 o 
 -10   6   6        7.96        6.23      6.87 o 
  -9   6   6        0.09        1.97      1.44 o 
  -8   6   6       45.74       39.54      7.11 o 
  -7   6   6        4.14        7.79      3.80 o 
  -6   6   6       47.95       52.04      4.63 o 
  -5   6   6      338.08      334.64     12.16 o 
  -4   6   6      610.38      614.01     27.89 o 
  -3   6   6      509.01      508.99     11.90 o 
  -2   6   6      260.70      240.46     12.40 o 
  -1   6   6        3.74        3.93      1.88 o 
   0   6   6       23.54       29.47      1.32 o 
   1   6   6       13.92       11.57      8.69 o 
   2   6   6        0.02        1.75      2.67 o 
   3   6   6       92.84       92.62      6.93 o 
   4   6   6        0.00        0.78      1.83 o 
   5   6   6        4.60        3.21      2.57 o 
   6   6   6       21.22       24.32     15.06 o 
  -9   7   6        0.87        1.44      1.70 o 
  -8   7   6       35.84       32.47      5.39 o 
  -7   7   6        6.83        5.45      2.80 o 
  -6   7   6       90.22       88.80      6.90 o 
  -5   7   6      108.86      103.75      7.55 o 
  -4   7   6       71.68       69.86     11.71 o 
  -3   7   6      326.08      327.80     13.09 o 
  -2   7   6       12.75        9.36      4.05 o 
  -1   7   6      268.99      281.81      8.89 o 
   0   7   6       72.47       71.48      8.53 o 
   1   7   6       14.84       19.48     19.39 o 
   2   7   6       37.67       49.88     11.09 o 
   3   7   6      123.09      115.16     10.27 o 
   4   7   6        1.39        1.70      3.41 o 
   5   7   6        1.38        2.73      2.26 o 
  -9   8   6        3.64        3.10      3.58 o 
  -8   8   6       36.91       39.66      5.16 o 
  -7   8   6        5.87        6.45      3.75 o 
  -6   8   6       58.51       60.70      6.22 o 
  -5   8   6       46.91       44.86     17.27 o 
  -4   8   6      455.79      463.46     20.51 o 
  -3   8   6        5.88        6.44      3.23 o 
  -2   8   6        9.74        8.65      3.93 o 
  -1   8   6       20.96       17.93     14.94 o 
   0   8   6        1.57        1.55      2.21 o 
   1   8   6        6.62        8.58      7.03 o 
   2   8   6       18.31       18.64     23.43 o 
   3   8   6        3.86        5.70      3.95 o 
   4   8   6       97.79      104.07      9.67 o 
  -8   9   6       21.76       20.22      5.90 o 
  -7   9   6        5.62        4.73      2.92 o 
  -6   9   6        1.03        1.87      2.11 o 
  -5   9   6       36.70       39.32      8.19 o 
  -4   9   6       13.85       10.21      4.78 o 
  -3   9   6       26.22       20.25      3.89 o 
  -2   9   6       30.39       40.27      8.35 o 
  -1   9   6        0.41        2.42      5.43 o 
   0   9   6        0.88        3.10      5.98 o 
   1   9   6        2.69        1.51      4.27 o 
   2   9   6       52.32       64.39     23.84 o 
   3   9   6       80.43       90.46     11.50 o 
  -7  10   6        3.76        2.51      2.13 o 
  -6  10   6       91.95       96.89     11.25 o 
  -5  10   6        1.28        0.09      3.20 o 
  -4  10   6       95.63       96.97     10.81 o 
  -3  10   6       11.45       16.24     14.90 o 
  -2  10   6        0.05        3.72      4.93 o 
  -1  10   6       16.54       10.24     16.86 o 
   0  10   6       10.02        5.68      8.53 o 
   1  10   6       86.59       90.58     15.08 o 
  -5  11   6        2.17        4.61      5.18 o 
  -4  11   6        0.06        0.94      2.21 o 
  -3  11   6        3.02        1.67      4.27 o 
  -2  11   6        3.54        4.18      8.24 o 
  -1  11   6       22.23       15.42     23.73 o 
   0 -12   7        8.46       11.66      7.93 o 
   1 -12   7       48.52       57.07      6.92 o 
   2 -12   7        0.01        1.39      2.75 o 
   3 -12   7        0.14        0.16      2.10 o 
   4 -12   7      120.93      128.06      8.89 o 
  -3 -11   7        2.16        3.70      3.92 o 
  -2 -11   7       18.91       16.29     11.15 o 
  -1 -11   7        0.27        1.55      2.42 o 
   0 -11   7      107.94      112.32      9.44 o 
   1 -11   7       16.85       11.83      6.35 o 
   2 -11   7       35.98       33.92      7.03 o 
   3 -11   7       16.60       12.28      8.56 o 
   4 -11   7       10.34        6.96      6.46 o 
   5 -11   7        0.43        1.38      2.44 o 
   6 -11   7        0.18        2.35      5.91 o 
  -4 -10   7        7.57        3.25      3.11 o 
  -3 -10   7      114.99      133.42     10.89 o 
  -2 -10   7       11.72        9.92      8.39 o 
  -1 -10   7      364.18      334.81     14.50 o 
   0 -10   7      414.31      412.46     20.65 o 
   1 -10   7      388.63      389.31     18.51 o 
   2 -10   7      110.00      126.10      9.09 o 
   3 -10   7        9.19        6.84      4.66 o 
   4 -10   7      231.21      222.30     14.05 o 
   5 -10   7        5.43        4.08      3.21 o 
   6 -10   7       15.92       10.70     17.16 o 
   7 -10   7        1.27        2.24      4.93 o 
  -5  -9   7        1.69        0.72      1.91 o 
  -4  -9   7       16.12        8.86      5.64 o 
  -3  -9   7       29.47       24.34      3.88 o 
  -2  -9   7       23.84       23.64     12.31 o 
  -1  -9   7       16.77       22.28      9.34 o 
   0  -9   7      254.98      238.81     13.22 o 
   1  -9   7       33.05       33.37      5.50 o 
   2  -9   7       40.69       35.63     17.94 o 
   3  -9   7      122.72      121.23      8.02 o 
   4  -9   7        0.03        0.90      1.64 o 
   5  -9   7        0.04        0.86      2.95 o 
   6  -9   7        6.10        5.16      5.64 o 
   7  -9   7        1.50        2.90      5.75 o 
   8  -9   7       33.16       33.31     23.04 o 
  -6  -8   7       67.23       74.64      6.72 o 
  -5  -8   7        3.66        3.14      1.87 o 
  -4  -8   7        3.99        4.27      2.75 o 
  -3  -8   7       13.80       13.62      5.83 o 
  -2  -8   7       37.04       37.92      3.80 o 
  -1  -8   7      153.82      136.77     13.77 o 
   0  -8   7      330.28      308.75     12.35 o 
   1  -8   7        8.66        9.72      4.45 o 
   2  -8   7      235.89      245.52     13.28 o 
   3  -8   7       17.72       14.08      2.30 o 
   4  -8   7       97.88       97.86      5.28 o 
   5  -8   7        1.24        1.31      1.56 o 
   6  -8   7       14.86       12.19      9.19 o 
   7  -8   7        0.55        0.78      2.20 o 
   8  -8   7        4.49        6.78      8.83 o 
  -7  -7   7        0.47        1.07      1.89 o 
  -6  -7   7       80.75       84.84      7.26 o 
  -5  -7   7        4.82        2.34      1.88 o 
  -4  -7   7      219.32      211.90      9.41 o 
  -3  -7   7        0.03        0.94      1.61 o 
  -2  -7   7       81.12       73.08      3.84 o 
  -1  -7   7        2.05        2.01      1.34 o 
   0  -7   7      239.20      231.55      5.48 o 
   1  -7   7       46.71       46.27      3.67 o 
   2  -7   7        0.30        0.70      0.52 o 
   3  -7   7        0.27        0.15      0.93 o 
   4  -7   7        0.82        1.47      1.11 o 
   5  -7   7       92.81       92.04      4.78 o 
   6  -7   7        0.97        1.03      1.95 o 
   7  -7   7        4.80        6.42      3.61 o 
   8  -7   7       14.87       13.83     12.15 o 
   9  -7   7        6.34        5.19      5.12 o 
  -8  -6   7        1.59        1.51      1.64 o 
  -7  -6   7        0.01        1.27      2.11 o 
  -6  -6   7        0.00        0.96      1.71 o 
  -5  -6   7       28.42       23.22      7.06 o 
  -4  -6   7        2.76        4.45      1.74 o 
  -3  -6   7      211.52      213.37      8.94 o 
  -2  -6   7        2.79        3.69      1.70 o 
  -1  -6   7       69.80       75.05      5.35 o 
   0  -6   7       15.34       22.84      8.74 o 
   1  -6   7      381.63      380.13     16.13 o 
   2  -6   7       90.66       89.84      4.01 o 
   3  -6   7      882.01      870.50     41.79 o 
   4  -6   7        1.01        1.46      1.03 o 
   5  -6   7      166.25      161.85      7.69 o 
   6  -6   7      164.28      161.88      9.62 o 
   7  -6   7        9.56        8.28      4.77 o 
   8  -6   7        0.01        0.82      3.13 o 
   9  -6   7       14.40       14.14     10.48 o 
  -8  -5   7        9.08        6.87      4.50 o 
  -7  -5   7       14.37       12.03      5.21 o 
  -6  -5   7        0.21        1.07      2.10 o 
  -5  -5   7       27.30       34.17     10.20 o 
  -4  -5   7      268.14      259.06     11.61 o 
  -3  -5   7        0.32        1.31      1.38 o 
  -2  -5   7      339.14      361.16     10.20 o 
  -1  -5   7       71.32       64.03      2.96 o 
   0  -5   7        6.98        4.81      3.18 o 
   1  -5   7        7.10       10.12      4.79 o 
   2  -5   7        1.83        0.79      0.71 o 
   3  -5   7      240.85      244.60      8.09 o 
   4  -5   7       43.78       44.50      2.92 o 
   5  -5   7      342.36      343.49      8.14 o 
   6  -5   7      464.84      476.82     13.58 o 
   7  -5   7        0.00        0.99      2.63 o 
   8  -5   7        2.92        3.42      2.84 o 
   9  -5   7      206.46      238.50     16.70 o 
  -9  -4   7       47.53       49.11      4.69 o 
  -8  -4   7        7.31        5.76      3.38 o 
  -7  -4   7        0.00        0.66      2.09 o 
  -6  -4   7        0.20        0.62      1.82 o 
  -5  -4   7        0.33       -0.08      2.00 o 
  -4  -4   7      664.09      724.11     20.86 o 
  -3  -4   7        4.04        6.71      2.20 o 
  -2  -4   7      104.78      117.78      4.70 o 
  -1  -4   7       75.22       86.18      3.99 o 
   0  -4   7        0.57        0.04      1.92 o 
   1  -4   7       39.52       33.46      3.97 o 
   2  -4   7      992.01     1020.85      9.46 o 
   3  -4   7       31.75       24.58      1.65 o 
   4  -4   7        5.63        6.52      2.11 o 
   5  -4   7      742.02      764.25     70.20 o 
   6  -4   7      314.57      314.45     15.97 o 
   7  -4   7       88.40       79.13      6.37 o 
   8  -4   7       30.78       23.38     12.47 o 
   9  -4   7       15.81       11.45     12.94 o 
  -9  -3   7       16.98       11.09      7.97 o 
  -8  -3   7       37.19       27.82     10.48 o 
  -7  -3   7       10.11       10.21      4.77 o 
  -6  -3   7      148.35      138.50      7.37 o 
  -5  -3   7      349.60      407.14     10.05 o 
  -4  -3   7       30.07       27.98      3.08 o 
  -3  -3   7      203.90      223.71      5.23 o 
  -2  -3   7      107.80      114.58      4.46 o 
  -1  -3   7      227.17      218.22     33.07 o 
   0  -3   7        0.34        1.57      2.74 o 
   1  -3   7      947.47      994.43     16.29 o 
   2  -3   7        0.84        3.28      1.13 o 
   3  -3   7     1468.90     1615.43     19.85 o 
   4  -3   7        0.11        1.28      0.36 o 
   5  -3   7     1016.17     1037.80     16.72 o 
   6  -3   7       69.24       66.28      7.52 o 
   7  -3   7       17.52       17.56      7.65 o 
   8  -3   7        5.82        3.79      2.54 o 
   9  -3   7        3.33        2.32      2.52 o 
 -10  -2   7        0.21        1.30      2.12 o 
  -9  -2   7       26.91       23.43      4.80 o 
  -8  -2   7        7.27        7.19      3.81 o 
  -7  -2   7        0.04        0.95      1.67 o 
  -6  -2   7      326.00      312.01     15.61 o 
  -5  -2   7      164.45      184.49      9.49 o 
  -4  -2   7      230.01      241.25      9.95 o 
  -3  -2   7      260.39      285.96      6.08 o 
  -2  -2   7       11.85       16.46      4.11 o 
  -1  -2   7       28.95       32.54      1.98 o 
   0  -2   7     1049.92     1119.03     24.43 o 
   1  -2   7     9647.54     9853.30     60.58 o 
   2  -2   7     1098.84     1176.69     14.98 o 
   3  -2   7       65.07       61.81      2.88 o 
   4  -2   7       84.04       88.84      6.26 o 
   5  -2   7      321.00      315.73     10.42 o 
   6  -2   7      333.93      331.99     16.17 o 
   7  -2   7      166.52      173.80     11.54 o 
   8  -2   7       14.88       11.00      7.13 o 
   9  -2   7        5.62        4.14      3.33 o 
 -10  -1   7        0.56        0.67      3.68 o 
  -9  -1   7       58.62       57.59      5.49 o 
  -8  -1   7      400.69      399.34     21.84 o 
  -7  -1   7      481.40      455.17     20.65 o 
  -6  -1   7     1054.00     1072.38     50.22 o 
  -5  -1   7        2.54        2.90      1.68 o 
  -4  -1   7      527.20      594.88     14.07 o 
  -3  -1   7     1478.46     1605.16     20.40 o 
  -2  -1   7      456.64      502.27     11.28 o 
  -1  -1   7      183.42      172.19      5.65 o 
   0  -1   7      445.17      484.78     10.85 o 
   1  -1   7       90.86      105.42      2.96 o 
   2  -1   7      441.90      478.25      7.22 o 
   3  -1   7      275.74      256.34      7.18 o 
   4  -1   7       22.48       21.19      2.36 o 
   5  -1   7      239.32      231.72     11.40 o 
   6  -1   7      324.07      325.30     15.38 o 
   7  -1   7        1.20        1.73      2.83 o 
   8  -1   7        0.66        0.82      1.78 o 
   9  -1   7        9.06        5.14      4.67 o 
 -10   0   7        6.92        6.20      5.74 o 
  -9   0   7       61.90       58.86      8.11 o 
  -8   0   7        5.06        4.67      2.35 o 
  -7   0   7      230.77      243.63     21.33 o 
  -6   0   7     1208.40     1267.50     21.56 o 
  -5   0   7      619.44      676.60     27.44 o 
  -4   0   7       24.67       21.81      8.70 o 
  -3   0   7       34.66       40.09      3.08 o 
  -2   0   7       22.12       24.86      1.58 o 
  -1   0   7      422.22      429.70      5.72 o 
   0   0   7      515.68      495.52      6.86 o 
   1   0   7       86.80       93.76      2.69 o 
   2   0   7       78.00       88.01      2.81 o 
   3   0   7       39.73       38.64      1.87 o 
   4   0   7       39.47       36.30      2.02 o 
   5   0   7      104.59      108.39      4.23 o 
   6   0   7      688.71      756.52     15.34 o 
   7   0   7      151.47      141.66      9.21 o 
   8   0   7       13.42       11.52      6.94 o 
   9   0   7        2.34        2.44      5.11 o 
 -10   1   7       12.67       10.90      9.46 o 
  -9   1   7      252.27      238.10     12.35 o 
  -8   1   7        4.46        4.44      2.44 o 
  -7   1   7     1143.62     1121.53     29.35 o 
  -6   1   7        0.89        1.82      1.89 o 
  -5   1   7      133.42      133.84      9.02 o 
  -4   1   7       52.05       52.75      3.91 o 
  -3   1   7      462.21      454.08     12.74 o 
  -2   1   7       45.04       44.23      3.21 o 
  -1   1   7      331.12      355.63      5.24 o 
   0   1   7      735.86      764.47     24.12 o 
   1   1   7        0.04        0.58      0.35 o 
   2   1   7       71.17       71.72      2.72 o 
   3   1   7       64.63       67.04      2.00 o 
   4   1   7       58.71       55.49      2.77 o 
   5   1   7        0.63        0.52      1.40 o 
   6   1   7       46.11       55.05      5.15 o 
   7   1   7       26.19       21.93      4.46 o 
   8   1   7        1.18        1.37      3.29 o 
 -10   2   7        4.12        7.27      3.61 o 
  -9   2   7       13.12       16.21      8.16 o 
  -8   2   7       74.32       69.01      6.94 o 
  -7   2   7       71.85       80.75      6.61 o 
  -6   2   7      120.82      115.75      9.39 o 
  -5   2   7        1.16        1.61      2.01 o 
  -4   2   7      138.40      144.96      6.93 o 
  -3   2   7      140.41      132.75      6.81 o 
  -2   2   7       49.33       54.42      5.28 o 
  -1   2   7     3169.48     3273.07     31.66 o 
   0   2   7        7.99       10.03      1.08 o 
   1   2   7      423.47      457.66      4.52 o 
   2   2   7        2.99        2.43      0.93 o 
   3   2   7      168.49      167.12      5.61 o 
   4   2   7      148.29      139.11      5.55 o 
   5   2   7      668.55      683.22     22.28 o 
   6   2   7       17.58       15.38      9.47 o 
   7   2   7       73.78       69.04     40.06 o 
 -10   3   7        4.07        2.39      3.75 o 
  -9   3   7       52.89       44.50     16.96 o 
  -8   3   7        2.15        3.05      4.58 o 
  -7   3   7       29.11       36.85      9.33 o 
  -6   3   7      101.23      109.71      7.29 o 
  -5   3   7       85.15       86.06      5.54 o 
  -4   3   7        0.05        0.27      1.88 o 
  -3   3   7       13.58       15.00      3.17 o 
  -2   3   7        1.25        2.43      1.12 o 
  -1   3   7     1003.27     1050.83     10.82 o 
   0   3   7       17.87       19.94      1.28 o 
   1   3   7        1.06        2.11      1.21 o 
   2   3   7      139.16      130.60      8.81 o 
   3   3   7       52.45       54.78      5.20 o 
   4   3   7      182.60      172.65      9.54 o 
   5   3   7        0.81        1.35      1.76 o 
   6   3   7      231.50      224.14     17.09 o 
   7   3   7       96.25       92.22     12.98 o 
 -10   4   7       20.68       15.18     13.22 o 
  -9   4   7       78.64       80.76     10.36 o 
  -8   4   7       39.06       40.27      4.43 o 
  -7   4   7       35.40       42.00      6.23 o 
  -6   4   7      118.39      117.78      6.82 o 
  -5   4   7       15.78       16.66      6.73 o 
  -4   4   7      475.35      446.44     16.83 o 
  -3   4   7      149.02      150.63      9.17 o 
  -2   4   7     3040.28     2987.55    208.31 o 
  -1   4   7      977.09     1003.27     29.09 o 
   0   4   7       13.27       19.03      9.81 o 
   1   4   7       44.72       43.82      4.17 o 
   2   4   7      444.92      472.98     12.79 o 
   3   4   7       64.69       54.67      4.83 o 
   4   4   7      377.90      351.45     10.90 o 
   5   4   7       38.19       43.81      5.32 o 
   6   4   7       48.81       42.19     29.46 o 
   7   4   7        3.69        2.58      6.50 o 
 -10   5   7        0.99        2.50      4.19 o 
  -9   5   7       56.73       55.02      6.91 o 
  -8   5   7       37.52       31.49     11.42 o 
  -7   5   7       72.02       66.33      6.10 o 
  -6   5   7       34.34       36.34      5.71 o 
  -5   5   7       38.44       34.39      4.48 o 
  -4   5   7       42.83       39.52      4.69 o 
  -3   5   7      122.25      129.30      8.92 o 
  -2   5   7       12.71       11.12      2.61 o 
  -1   5   7       58.78       59.69      3.36 o 
   0   5   7      207.99      208.95     11.29 o 
   1   5   7       11.40       13.39      9.86 o 
   2   5   7       85.60       82.84      5.70 o 
   3   5   7       37.40       41.90      6.45 o 
   4   5   7       42.82       40.85      5.60 o 
   5   5   7        1.73        2.75      2.37 o 
   6   5   7        3.56        6.71      5.04 o 
 -10   6   7        1.61        1.90      4.12 o 
  -9   6   7        8.51       10.08      5.48 o 
  -8   6   7        9.63       10.20      4.66 o 
  -7   6   7        9.47        8.36      3.32 o 
  -6   6   7        4.04        4.03      2.22 o 
  -5   6   7        0.05        1.01      3.16 o 
  -4   6   7      373.45      390.87     12.78 o 
  -3   6   7      118.13      115.77      8.42 o 
  -2   6   7     1934.32     1852.64     96.79 o 
  -1   6   7       88.07       88.02      4.45 o 
   0   6   7       34.18       36.35     22.50 o 
   1   6   7       95.07       82.64      8.58 o 
   2   6   7        1.45        4.23      3.11 o 
   3   6   7        0.14        0.05      3.44 o 
   4   6   7        5.82        3.79      2.90 o 
   5   6   7       19.80       16.19     11.04 o 
   6   6   7        4.14        4.06      4.86 o 
  -9   7   7       41.88       40.19      6.17 o 
  -8   7   7      112.28      108.03      6.78 o 
  -7   7   7       35.07       35.46      4.99 o 
  -6   7   7      814.20      875.64     22.52 o 
  -5   7   7       26.43       27.98     13.66 o 
  -4   7   7       52.74       46.19      6.60 o 
  -3   7   7       25.96       25.61     11.72 o 
  -2   7   7      569.28      582.18     30.22 o 
  -1   7   7       42.62       40.11      2.62 o 
   0   7   7        9.82        9.17     10.52 o 
   1   7   7       13.19        9.35      8.78 o 
   2   7   7       17.75       11.50     10.22 o 
   3   7   7       27.55       32.67      7.35 o 
   4   7   7       15.57       13.85      6.47 o 
   5   7   7       52.59       53.42      8.36 o 
  -9   8   7       66.51       57.75      5.10 o 
  -8   8   7       21.57       14.79      9.13 o 
  -7   8   7        0.21        1.38      2.81 o 
  -6   8   7      174.38      194.67     16.63 o 
  -5   8   7        0.05        0.99      2.92 o 
  -4   8   7        5.87        6.47      3.57 o 
  -3   8   7       49.48       55.72      5.75 o 
  -2   8   7        1.84        1.57      1.44 o 
  -1   8   7       20.47       19.80     15.83 o 
   0   8   7       10.20        8.58     11.18 o 
   1   8   7        8.42        7.94      9.70 o 
   2   8   7       11.71        7.64      5.09 o 
   3   8   7       11.88       10.47      8.05 o 
   4   8   7        0.03        0.59      2.48 o 
  -8   9   7       14.24        9.16      8.76 o 
  -7   9   7       66.52       71.00      6.02 o 
  -6   9   7        1.65        2.49      3.52 o 
  -5   9   7        0.78        1.50      2.96 o 
  -4   9   7       12.91       11.68      6.23 o 
  -3   9   7       10.17        9.45      9.01 o 
  -2   9   7        3.66        5.20      3.83 o 
  -1   9   7        5.89        6.27      8.72 o 
   0   9   7       14.53        8.67      8.49 o 
   1   9   7        0.19        1.41      4.54 o 
   2   9   7       34.64       28.57     24.14 o 
  -7  10   7        3.75        2.00      2.14 o 
  -6  10   7        5.72        6.72      5.14 o 
  -5  10   7       56.05       62.15      9.90 o 
  -4  10   7       72.60       83.21     11.73 o 
  -3  10   7       62.35       78.76     12.34 o 
  -2  10   7       47.09       59.94      9.74 o 
  -1  10   7       12.78        5.95     12.91 o 
   0  10   7        2.04        2.83      5.48 o 
   1  10   7        5.30        7.00      8.44 o 
  -4  11   7       13.26       16.04     15.47 o 
  -3  11   7        1.33        4.38      5.95 o 
   0 -12   8      111.91      108.49      9.06 o 
   1 -12   8        5.99        5.56      2.96 o 
   2 -12   8       35.44       40.91      7.46 o 
   3 -12   8        9.69        8.14      7.69 o 
   4 -12   8        3.57        2.11      1.75 o 
  -3 -11   8       35.18       20.56     17.24 o 
  -2 -11   8       24.25       21.52     13.86 o 
  -1 -11   8       27.84       26.55     16.35 o 
   0 -11   8       93.88       89.66      8.79 o 
   1 -11   8       67.06       67.42      6.82 o 
   2 -11   8        0.69        2.55      2.80 o 
   3 -11   8       35.00       37.19     15.55 o 
   4 -11   8        0.57        1.77      2.63 o 
   5 -11   8        5.93        2.85      4.72 o 
   6 -11   8        5.89        6.30      8.49 o 
  -4 -10   8        2.50        3.76      3.85 o 
  -3 -10   8       15.69       10.12      4.66 o 
  -2 -10   8       14.22       17.11     19.30 o 
  -1 -10   8        0.57        0.43      2.63 o 
   0 -10   8       85.31       75.97      6.94 o 
   1 -10   8      100.72      103.13      7.82 o 
   2 -10   8       45.75       44.94      7.43 o 
   3 -10   8        0.01        0.85      1.76 o 
   4 -10   8      300.08      310.12     18.39 o 
   5 -10   8      103.28       93.40      7.03 o 
   6 -10   8       21.94       15.74     16.50 o 
   7 -10   8       18.13       14.19     23.32 o 
  -5  -9   8       31.84       30.04      8.62 o 
  -4  -9   8       14.58       11.10     10.29 o 
  -3  -9   8       15.61       14.94      9.53 o 
  -2  -9   8       26.65       21.29      9.87 o 
  -1  -9   8      352.57      321.63     21.49 o 
   0  -9   8      446.04      453.64     21.94 o 
   1  -9   8      212.40      196.25     11.69 o 
   2  -9   8      602.05      603.12     25.38 o 
   3  -9   8        1.62        2.45      2.71 o 
   4  -9   8        9.11       10.01      6.91 o 
   5  -9   8       32.50       31.22      4.61 o 
   6  -9   8        1.35        0.82      3.26 o 
   7  -9   8        9.40        8.35     10.97 o 
  -6  -8   8        6.67        6.34      5.04 o 
  -5  -8   8       49.44       50.48      4.99 o 
  -4  -8   8       70.31       62.03      4.29 o 
  -3  -8   8        0.36        0.32      1.43 o 
  -2  -8   8      227.90      202.48     12.72 o 
  -1  -8   8      150.03      147.05      9.92 o 
   0  -8   8      645.98      615.62     26.96 o 
   1  -8   8       84.24       84.86      9.63 o 
   2  -8   8        0.33        1.89      1.83 o 
   3  -8   8       68.11       68.91      5.93 o 
   4  -8   8      137.18      129.52      7.57 o 
   5  -8   8        2.58        3.22      2.93 o 
   6  -8   8        7.16       11.48      8.99 o 
   7  -8   8        0.06        0.05      5.11 o 
   8  -8   8       66.59       72.05     11.00 o 
  -7  -7   8       36.47       32.77      6.40 o 
  -6  -7   8       29.90       28.49      5.13 o 
  -5  -7   8        1.99        7.80      3.42 o 
  -4  -7   8      319.57      304.08     12.17 o 
  -3  -7   8       10.63       14.36      5.24 o 
  -2  -7   8        0.22        1.57      2.14 o 
  -1  -7   8       76.80       62.58      9.18 o 
   0  -7   8      159.23      162.89      9.88 o 
   1  -7   8      696.68      692.83     28.86 o 
   2  -7   8       74.11       67.00      5.92 o 
   3  -7   8       38.71       35.10      2.79 o 
   4  -7   8      198.92      196.81      8.53 o 
   5  -7   8       72.30       71.61      3.85 o 
   6  -7   8        0.00        1.23      2.39 o 
   7  -7   8        2.58        5.17      3.42 o 
   8  -7   8        2.08        1.79      2.43 o 
  -8  -6   8       57.29       63.28      5.18 o 
  -7  -6   8       58.34       63.30      4.90 o 
  -6  -6   8        0.57        0.51      3.23 o 
  -5  -6   8       24.06       18.26      6.14 o 
  -4  -6   8       14.93       14.27      5.44 o 
  -3  -6   8        0.20        1.86      1.45 o 
  -2  -6   8       61.26       53.76      3.59 o 
  -1  -6   8      142.23      141.22      7.34 o 
   0  -6   8       63.31       66.25      6.24 o 
   1  -6   8     1619.52     1696.34     28.31 o 
   2  -6   8       64.31       62.16      4.94 o 
   3  -6   8       12.63       12.54      3.35 o 
   4  -6   8      208.33      217.79      8.71 o 
   5  -6   8        2.51        3.09      1.94 o 
   6  -6   8      127.67      120.49      6.52 o 
   7  -6   8       64.70       74.13      6.81 o 
   8  -6   8       28.84       21.00     13.23 o 
   9  -6   8        1.01        2.69      4.02 o 
  -8  -5   8       24.89       18.50     11.07 o 
  -7  -5   8       23.77       18.16     10.50 o 
  -6  -5   8       23.33       26.54     11.71 o 
  -5  -5   8       51.83       57.29      5.28 o 
  -4  -5   8        0.64        3.46      1.98 o 
  -3  -5   8      111.50      115.75      5.33 o 
  -2  -5   8      138.95      145.64      6.46 o 
  -1  -5   8       43.39       38.94      1.83 o 
   0  -5   8      104.02      111.14      7.39 o 
   1  -5   8      100.49       89.58      7.07 o 
   2  -5   8       18.63       16.42      2.40 o 
   3  -5   8      176.54      165.16      7.09 o 
   4  -5   8        1.19        1.87      0.95 o 
   5  -5   8      253.48      241.46      8.97 o 
   6  -5   8      236.35      221.99      9.83 o 
   7  -5   8        0.03        0.26      2.07 o 
   8  -5   8        0.66        1.46      1.78 o 
   9  -5   8      250.00      305.95     14.21 o 
  -9  -4   8       40.13       43.59      7.77 o 
  -8  -4   8        5.24        6.49      2.96 o 
  -7  -4   8        8.81        8.47      5.25 o 
  -6  -4   8      198.46      197.81      7.70 o 
  -5  -4   8        8.22        9.95      3.35 o 
  -4  -4   8        3.12        2.74      1.66 o 
  -3  -4   8       39.85       38.99      2.30 o 
  -2  -4   8       64.36       65.86      3.26 o 
  -1  -4   8        5.25        5.49      1.55 o 
   0  -4   8      453.87      442.87     11.24 o 
   1  -4   8       10.04       10.62      4.81 o 
   2  -4   8      658.21      687.81     10.04 o 
   3  -4   8       34.73       32.77      2.15 o 
   4  -4   8       19.73       20.35      1.44 o 
   5  -4   8      436.69      413.34     12.87 o 
   6  -4   8       90.68       84.70      8.44 o 
   7  -4   8       90.01       81.59      7.28 o 
   8  -4   8        0.13        0.91      2.37 o 
   9  -4   8        6.87        5.07      4.49 o 
  -9  -3   8        3.54        2.93      2.47 o 
  -8  -3   8        3.61        6.13      3.71 o 
  -7  -3   8        8.55        8.01      3.27 o 
  -6  -3   8        5.02        2.78      2.15 o 
  -5  -3   8      104.77       94.75      8.03 o 
  -4  -3   8        4.56        6.61      3.26 o 
  -3  -3   8       11.44       15.66      5.34 o 
  -2  -3   8        8.02       10.12      2.85 o 
  -1  -3   8      116.47      112.06      5.23 o 
   0  -3   8      169.31      156.08      6.62 o 
   1  -3   8      573.57      650.79     18.46 o 
   2  -3   8      465.78      484.69     10.07 o 
   3  -3   8      731.49      778.30     17.56 o 
   4  -3   8        2.20        2.10      0.98 o 
   5  -3   8     1120.19     1172.12     45.15 o 
   6  -3   8        0.50        1.22      1.86 o 
   7  -3   8        1.27        2.55      3.29 o 
   8  -3   8       74.59       77.28      7.50 o 
   9  -3   8        4.98        2.78      5.38 o 
 -10  -2   8        4.00        4.98      3.14 o 
  -9  -2   8       22.09       17.11     10.06 o 
  -8  -2   8       29.84       23.87     11.80 o 
  -7  -2   8      306.07      289.48     13.00 o 
  -6  -2   8      148.64      153.91     10.31 o 
  -5  -2   8      285.45      296.36     12.60 o 
  -4  -2   8      263.96      254.98     13.00 o 
  -3  -2   8      564.54      511.37     97.31 o 
  -2  -2   8      173.47      187.97      8.08 o 
  -1  -2   8      281.29      284.90     10.77 o 
   0  -2   8      231.82      246.54      9.63 o 
   1  -2   8      600.46      634.06      6.78 o 
   2  -2   8       41.66       47.09      2.19 o 
   3  -2   8      219.57      219.80      8.79 o 
   4  -2   8      397.98      397.89      9.59 o 
   5  -2   8       75.51       83.24      6.30 o 
   6  -2   8        0.76        1.28      1.91 o 
   7  -2   8      185.95      175.90      9.89 o 
   8  -2   8      110.04      124.11      9.10 o 
   9  -2   8       11.19        5.61      5.13 o 
 -10  -1   8        0.74        2.02      2.49 o 
  -9  -1   8       54.68       52.03      5.53 o 
  -8  -1   8       41.42       42.81     18.65 o 
  -7  -1   8       58.43       55.94     14.82 o 
  -6  -1   8       27.69       31.59     10.56 o 
  -5  -1   8       28.55       27.36      9.05 o 
  -4  -1   8      774.97      901.55     30.33 o 
  -3  -1   8      744.48      898.29     30.71 o 
  -2  -1   8      564.60      601.90     18.02 o 
  -1  -1   8       97.42      106.98      7.43 o 
   0  -1   8       95.60       96.88      3.66 o 
   1  -1   8      157.13      157.36      4.34 o 
   2  -1   8      256.15      267.18      4.72 o 
   3  -1   8       64.72       75.21      2.93 o 
   4  -1   8        7.37        6.90      2.76 o 
   5  -1   8        1.00        1.05      2.74 o 
   6  -1   8      319.40      333.25     11.17 o 
   7  -1   8       15.24       11.05      7.91 o 
   8  -1   8       93.38       88.60      6.57 o 
   9  -1   8       17.03       15.01     13.85 o 
 -10   0   8        1.33        1.67      3.03 o 
  -9   0   8        8.23        8.76      6.04 o 
  -8   0   8      340.18      321.00     18.09 o 
  -7   0   8        0.13        0.07      3.15 o 
  -6   0   8       35.46       31.34     12.04 o 
  -5   0   8      132.03      132.18      9.07 o 
  -4   0   8      130.68      130.38      7.78 o 
  -3   0   8       24.35       21.98      4.03 o 
  -2   0   8       11.49       12.00      4.50 o 
  -1   0   8       11.75       12.65      2.63 o 
   0   0   8       63.44       58.36      2.20 o 
   1   0   8      808.11      838.95      6.97 o 
   2   0   8        6.73       10.19      2.73 o 
   3   0   8       94.69       95.26      3.49 o 
   4   0   8       52.08       49.20      3.23 o 
   5   0   8       12.92       13.40      1.74 o 
   6   0   8      297.77      290.74     14.13 o 
   7   0   8       18.51       12.69      7.57 o 
   8   0   8       29.79       23.91     19.94 o 
 -10   1   8        8.33        5.17      3.51 o 
  -9   1   8      211.59      206.90     11.74 o 
  -8   1   8      695.89      710.22     32.95 o 
  -7   1   8     3141.47     3285.01     92.40 o 
  -6   1   8        9.97       12.26      4.70 o 
  -5   1   8      452.17      470.39     18.10 o 
  -4   1   8      365.96      397.77      7.92 o 
  -3   1   8       90.16       91.50      5.71 o 
  -2   1   8       53.68       57.41      3.10 o 
  -1   1   8      122.54      138.40      5.06 o 
   0   1   8       56.32       62.56      2.81 o 
   1   1   8       31.27       29.12      1.48 o 
   2   1   8       16.77       13.68      1.34 o 
   3   1   8       16.05       15.09      1.22 o 
   4   1   8      204.01      191.12      5.56 o 
   5   1   8       41.69       40.75      2.70 o 
   6   1   8       71.30       75.84      5.03 o 
   7   1   8       12.90        9.10     11.48 o 
   8   1   8       10.85       11.09      9.63 o 
 -10   2   8       22.23       19.44     12.09 o 
  -9   2   8       54.66       46.89     21.25 o 
  -8   2   8      188.20      200.25     13.30 o 
  -7   2   8      169.29      187.24     11.50 o 
  -6   2   8        0.78        0.69      1.89 o 
  -5   2   8       22.22       28.38      8.83 o 
  -4   2   8      223.62      238.90     12.76 o 
  -3   2   8        7.37        6.78      3.51 o 
  -2   2   8      220.51      236.89      5.09 o 
  -1   2   8      290.02      315.61      6.27 o 
   0   2   8       46.87       42.00      2.25 o 
   1   2   8       62.28       64.79      2.81 o 
   2   2   8       32.40       29.51      1.30 o 
   3   2   8       95.26       97.70      4.86 o 
   4   2   8       71.80       71.91      2.96 o 
   5   2   8      174.78      184.65      7.41 o 
   6   2   8       32.27       28.06     22.02 o 
   7   2   8       49.68       37.74     35.62 o 
   8   2   8        0.31        2.21      5.43 o 
 -10   3   8        0.72        1.81      3.57 o 
  -9   3   8       69.25       76.29      9.31 o 
  -8   3   8        1.34        2.43      4.31 o 
  -7   3   8        1.63        3.04      2.07 o 
  -6   3   8       78.56       74.77      6.61 o 
  -5   3   8       35.62       41.34      5.61 o 
  -4   3   8       13.54       16.11      6.23 o 
  -3   3   8      203.52      210.45      6.74 o 
  -2   3   8      920.24      892.51     10.97 o 
  -1   3   8      300.20      307.65      5.22 o 
   0   3   8       93.17      100.47      4.19 o 
   1   3   8        0.06        1.40      1.75 o 
   2   3   8       20.71       21.59      4.18 o 
   3   3   8       63.87       77.24      6.66 o 
   4   3   8       10.75       11.07      6.52 o 
   5   3   8       15.85       12.94      8.28 o 
   6   3   8      237.21      251.34     22.54 o 
   7   3   8        1.29       -1.28      5.25 o 
 -10   4   8       18.05       15.16     11.28 o 
  -9   4   8       24.74       24.92     16.12 o 
  -8   4   8      114.07      106.63      6.97 o 
  -7   4   8        7.14        7.43      3.60 o 
  -6   4   8        4.73        6.47      2.53 o 
  -5   4   8        3.61        5.16      2.10 o 
  -4   4   8      227.42      202.81     38.44 o 
  -3   4   8       63.33       62.14      4.84 o 
  -2   4   8       76.10       67.43      3.01 o 
  -1   4   8      131.65      137.28      6.17 o 
   0   4   8       28.65       29.89      6.62 o 
   1   4   8       22.78       31.23     18.62 o 
   2   4   8      742.43      723.34     31.84 o 
   3   4   8       27.34       20.46      8.51 o 
   4   4   8       56.47       45.25      5.53 o 
   5   4   8        0.74        1.08      2.13 o 
   6   4   8        1.36        2.08      3.29 o 
   7   4   8        1.38        2.10      2.65 o 
  -9   5   8       34.52       27.78     13.62 o 
  -8   5   8       23.48       25.11      8.62 o 
  -7   5   8       77.99       81.62      6.63 o 
  -6   5   8      176.40      168.23      8.63 o 
  -5   5   8      147.64      156.11      9.21 o 
  -4   5   8       37.73       39.20      4.22 o 
  -3   5   8      220.59      211.51      7.50 o 
  -2   5   8      369.37      381.92      8.95 o 
  -1   5   8        0.60        0.63      0.75 o 
   0   5   8        5.12        6.64      5.93 o 
   1   5   8       30.16       24.05     16.24 o 
   2   5   8       65.57       63.34      5.30 o 
   3   5   8        0.77        0.51      1.70 o 
   4   5   8       84.29       69.53      8.16 o 
   5   5   8       11.21        8.62      6.76 o 
   6   5   8       72.18       79.38     12.21 o 
 -10   6   8        7.14        4.14      4.06 o 
  -9   6   8       49.47       34.27     16.90 o 
  -8   6   8        0.17        1.13      2.09 o 
  -7   6   8        1.58        1.78      2.02 o 
  -6   6   8       99.49       93.43      5.70 o 
  -5   6   8      619.14      647.79     27.05 o 
  -4   6   8      262.62      265.33      9.97 o 
  -3   6   8      679.63      685.33     17.06 o 
  -2   6   8     1422.72     1477.59     29.99 o 
  -1   6   8      112.94      104.15      5.64 o 
   0   6   8       25.47       21.79     18.53 o 
   1   6   8      172.96      177.87     12.43 o 
   2   6   8        0.91        1.98      2.69 o 
   3   6   8       21.92       11.64      7.95 o 
   4   6   8       77.79       72.84      9.31 o 
   5   6   8       12.57       19.49      4.56 o 
  -9   7   8       21.67       16.77      8.66 o 
  -8   7   8       27.60       24.49      8.70 o 
  -7   7   8       23.96       22.80      9.93 o 
  -6   7   8      116.61      111.84      9.09 o 
  -5   7   8       74.06       70.81      5.91 o 
  -4   7   8        1.61        2.82      2.26 o 
  -3   7   8      405.18      395.00     18.75 o 
  -2   7   8      412.61      416.33      8.99 o 
  -1   7   8        0.02        1.21      2.58 o 
   0   7   8      152.80      187.98     16.79 o 
   1   7   8       80.13       78.28      9.65 o 
   2   7   8        5.92        7.14      6.87 o 
   3   7   8        3.95        6.13      4.50 o 
   4   7   8        7.43        4.66      3.64 o 
  -8   8   8        0.01        0.96      1.88 o 
  -7   8   8        4.80        5.00      2.59 o 
  -6   8   8       23.24       18.69      9.34 o 
  -5   8   8       13.65       12.87      7.51 o 
  -4   8   8        8.29        7.97      4.35 o 
  -3   8   8       61.59       52.10      4.69 o 
  -2   8   8       46.35       47.78     18.02 o 
  -1   8   8       49.34       54.05     34.86 o 
   0   8   8        9.05       19.14     15.97 o 
   1   8   8        6.47        7.92      9.99 o 
   2   8   8      185.69      196.49     20.85 o 
   3   8   8       10.93       12.00     14.58 o 
  -8   9   8        9.10        4.92      6.97 o 
  -7   9   8       27.42       18.97      7.60 o 
  -6   9   8      123.76      114.81      9.37 o 
  -5   9   8       47.37       33.02      8.35 o 
  -4   9   8       38.35       43.87     19.69 o 
  -3   9   8        0.40        0.82      2.46 o 
  -2   9   8        5.71        9.79      5.77 o 
  -1   9   8       19.35       24.46     17.68 o 
   0   9   8       11.69        8.03      7.89 o 
   1   9   8        4.29        5.59      8.35 o 
   2   9   8        2.06        0.55      4.04 o 
  -6  10   8        9.68       10.04     14.15 o 
  -5  10   8       44.50       48.64      8.35 o 
  -4  10   8        0.02        2.24      3.99 o 
  -3  10   8      128.86      144.40     17.00 o 
  -2  10   8       11.96        9.22     12.00 o 
  -1  10   8       81.40      125.90     16.09 o 
   0  10   8       16.99       15.74     18.64 o 
   0 -12   9        0.40        0.80      3.38 o 
   1 -12   9       52.90       66.03      7.21 o 
   2 -12   9       24.15       22.75      6.09 o 
   3 -12   9        5.61        5.42      4.26 o 
  -2 -11   9       27.11       20.93     13.70 o 
  -1 -11   9        0.17        2.24      2.77 o 
   0 -11   9       10.92       11.19      7.84 o 
   1 -11   9        6.56        5.74      5.08 o 
   2 -11   9        2.97        4.67      3.30 o 
   3 -11   9        9.46        9.71      7.12 o 
   4 -11   9        9.30        5.79      5.01 o 
   5 -11   9       26.20       19.46     23.14 o 
  -4 -10   9        1.75        3.02      3.40 o 
  -3 -10   9       63.40       53.20      6.77 o 
  -2 -10   9       11.43        8.30      5.43 o 
  -1 -10   9        5.14        6.72      4.37 o 
   0 -10   9      128.41      134.34     10.07 o 
   1 -10   9        1.03        1.19      1.95 o 
   2 -10   9       35.13       33.35     12.75 o 
   3 -10   9      113.20       96.01      8.66 o 
   4 -10   9      174.51      169.82     12.03 o 
   5 -10   9        4.62        2.65      3.72 o 
   6 -10   9        0.17        3.13      7.05 o 
  -5  -9   9       79.26       89.58      9.66 o 
  -4  -9   9        2.77        2.82      2.74 o 
  -3  -9   9        0.44        2.24      2.69 o 
  -2  -9   9        9.93        7.05      5.08 o 
  -1  -9   9       36.78       32.00     11.48 o 
   0  -9   9       33.38       34.52     14.30 o 
   1  -9   9      106.95      100.25     11.19 o 
   2  -9   9       35.06       29.41     13.57 o 
   3  -9   9        0.03        1.80      1.68 o 
   4  -9   9       16.13       13.68      8.68 o 
   5  -9   9        9.21        5.82      9.22 o 
   6  -9   9        0.10        1.87      3.72 o 
   7  -9   9        0.44       -0.46      6.05 o 
  -6  -8   9        2.80        2.26      2.47 o 
  -5  -8   9       61.08       47.24     23.44 o 
  -4  -8   9       19.24       20.78      4.08 o 
  -3  -8   9       38.47       30.96      3.67 o 
  -2  -8   9       91.19       80.96      7.29 o 
  -1  -8   9      585.99      588.94     16.25 o 
   0  -8   9      714.37      700.01     32.95 o 
   1  -8   9        0.54        1.78      2.23 o 
   2  -8   9      607.95      610.92     26.86 o 
   3  -8   9      363.33      350.19     22.35 o 
   4  -8   9        4.63        3.42      3.22 o 
   5  -8   9      101.58       96.20     10.92 o 
   6  -8   9        0.36        1.03      4.20 o 
   7  -8   9        9.01        5.64      9.77 o 
   8  -8   9       49.00       63.98     11.16 o 
  -7  -7   9       45.45       44.82      5.03 o 
  -6  -7   9        4.05        2.54      3.16 o 
  -5  -7   9       10.11        3.95      3.19 o 
  -4  -7   9      425.78      403.28     16.69 o 
  -3  -7   9       16.06       20.35      2.93 o 
  -2  -7   9        5.62        5.39      2.52 o 
  -1  -7   9      862.15      863.99     22.62 o 
   0  -7   9      250.88      243.96     13.21 o 
   1  -7   9      142.06      139.90     10.09 o 
   2  -7   9        2.23        4.04      2.52 o 
   3  -7   9      127.60      113.61      5.04 o 
   4  -7   9       59.81       56.98      3.09 o 
   5  -7   9        9.38        5.15      3.00 o 
   6  -7   9        9.27        8.54      5.62 o 
   7  -7   9       48.23       79.06     11.54 o 
  -8  -6   9       80.29       83.90      6.55 o 
  -7  -6   9       69.39       79.53      5.90 o 
  -6  -6   9        2.68        3.88      2.58 o 
  -5  -6   9      281.64      312.06     12.81 o 
  -4  -6   9       49.55       44.97      4.66 o 
  -3  -6   9       59.85       69.24      6.62 o 
  -2  -6   9       75.58       69.76      3.45 o 
  -1  -6   9      102.23      110.51      9.41 o 
   0  -6   9       22.83       30.92     10.29 o 
   1  -6   9      518.93      512.90     22.44 o 
   2  -6   9        7.04       10.47      4.76 o 
   3  -6   9      515.44      495.73     16.90 o 
   4  -6   9      154.08      157.80      6.91 o 
   5  -6   9       57.71       56.97      5.59 o 
   6  -6   9        8.57        9.64      5.92 o 
   7  -6   9        1.87        3.35      3.94 o 
   8  -6   9        8.11        5.71      4.99 o 
  -8  -5   9        0.22        1.40      2.27 o 
  -7  -5   9        0.82        0.80      1.44 o 
  -6  -5   9       16.61       19.32      6.50 o 
  -5  -5   9      110.19      100.64      6.70 o 
  -4  -5   9       23.55       25.99      8.24 o 
  -3  -5   9        1.94        2.75      1.75 o 
  -2  -5   9       53.34       54.58      2.78 o 
  -1  -5   9       58.76       58.28      5.49 o 
   0  -5   9      451.74      467.31     19.21 o 
   1  -5   9       31.87       25.28      4.13 o 
   2  -5   9        0.51        0.61      0.51 o 
   3  -5   9       72.57       71.39      3.76 o 
   4  -5   9        8.72        8.00      1.33 o 
   5  -5   9       66.16       63.41      5.53 o 
   6  -5   9       14.39       17.06      8.92 o 
   7  -5   9        1.31        1.98      2.46 o 
   8  -5   9        0.86        1.35      3.01 o 
   9  -5   9       57.97       73.38     10.86 o 
  -9  -4   9       86.79       95.05      6.63 o 
  -8  -4   9        7.59        6.70      4.30 o 
  -7  -4   9        0.87        1.60      1.76 o 
  -6  -4   9      165.35      167.54      8.43 o 
  -5  -4   9       24.53       32.12      8.88 o 
  -4  -4   9        0.70        1.37      1.55 o 
  -3  -4   9       65.02       61.78      3.06 o 
  -2  -4   9        1.80        1.88      1.43 o 
  -1  -4   9        3.97        6.43      2.13 o 
   0  -4   9     2185.74     2278.00     36.87 o 
   1  -4   9       25.98       23.71      3.58 o 
   2  -4   9        2.56        2.93      1.16 o 
   3  -4   9       56.73       58.92      2.06 o 
   4  -4   9       68.41       67.63      3.09 o 
   5  -4   9       42.45       37.99      7.47 o 
   6  -4   9      185.67      169.38      9.90 o 
   7  -4   9       45.21       48.51      6.73 o 
   8  -4   9        1.57        1.87      2.53 o 
   9  -4   9        0.11        1.34      2.24 o 
  -9  -3   9       28.13       22.17     12.14 o 
  -8  -3   9        7.78        7.89      3.94 o 
  -7  -3   9       95.46       92.69      6.85 o 
  -6  -3   9       34.39       27.46     10.48 o 
  -5  -3   9        0.11        1.09      1.45 o 
  -4  -3   9      118.93      122.33      8.15 o 
  -3  -3   9        7.70        9.03      3.92 o 
  -2  -3   9      189.11      212.88      6.53 o 
  -1  -3   9      158.56      171.23      5.47 o 
   0  -3   9       14.12       12.70      3.14 o 
   1  -3   9      715.67      792.95     33.51 o 
   2  -3   9       46.46       45.41      2.38 o 
   3  -3   9       11.57       10.36      1.45 o 
   4  -3   9      252.32      253.90      3.51 o 
   5  -3   9     1440.19     1442.82     55.99 o 
   6  -3   9       16.05       13.78      7.36 o 
   7  -3   9        5.28        5.97      4.06 o 
   8  -3   9      112.93      129.38     10.40 o 
   9  -3   9       19.44       22.93      6.51 o 
 -10  -2   9        5.01        2.53      3.58 o 
  -9  -2   9        0.29        0.82      2.04 o 
  -8  -2   9       13.55       10.99      5.71 o 
  -7  -2   9      158.79      147.42     10.81 o 
  -6  -2   9        7.50        6.88      3.68 o 
  -5  -2   9       64.38       59.30      7.35 o 
  -4  -2   9      190.08      196.00     11.55 o 
  -3  -2   9      881.22      952.12     15.10 o 
  -2  -2   9      256.73      265.37      7.62 o 
  -1  -2   9      188.40      224.07      9.79 o 
   0  -2   9        0.60        1.69      1.11 o 
   1  -2   9      917.57     1027.47     11.23 o 
   2  -2   9       94.31       94.94      3.90 o 
   3  -2   9      136.87      145.45      7.48 o 
   4  -2   9     2176.49     2175.28     66.75 o 
   5  -2   9     1429.89     1412.42     30.48 o 
   6  -2   9      158.21      158.94      9.87 o 
   7  -2   9       14.50       12.62      9.82 o 
   8  -2   9      116.11      134.60     12.22 o 
 -10  -1   9       40.44       38.36     16.14 o 
  -9  -1   9        4.10        6.62      3.21 o 
  -8  -1   9       46.12       41.86     15.81 o 
  -7  -1   9        8.51       10.53      4.83 o 
  -6  -1   9       35.45       43.59      6.34 o 
  -5  -1   9       28.83       26.53      6.13 o 
  -4  -1   9      123.36      123.61      8.22 o 
  -3  -1   9      298.86      334.95      8.53 o 
  -2  -1   9      149.82      148.21     10.31 o 
  -1  -1   9        8.69        9.70      6.82 o 
   0  -1   9        0.69        0.18      0.69 o 
   1  -1   9        5.50        5.34      1.76 o 
   2  -1   9       67.25       69.19      3.16 o 
   3  -1   9      206.94      197.36      6.92 o 
   4  -1   9       17.22       18.12      1.88 o 
   5  -1   9       70.56       62.84      5.02 o 
   6  -1   9       69.48       62.78      5.12 o 
   7  -1   9        9.01       11.02      6.47 o 
   8  -1   9       80.46       79.90     12.05 o 
 -10   0   9       37.53       27.07     14.53 o 
  -9   0   9       20.66       16.68      8.77 o 
  -8   0   9       93.47       89.52      7.94 o 
  -7   0   9       92.87       93.72     11.15 o 
  -6   0   9       80.60       84.90      9.69 o 
  -5   0   9        0.10        0.61      1.80 o 
  -4   0   9      220.22      246.26     13.87 o 
  -3   0   9      173.89      170.21      9.51 o 
  -2   0   9       21.32       20.22      2.45 o 
  -1   0   9       12.75       14.80      2.01 o 
   0   0   9      204.68      214.13      6.41 o 
   1   0   9     1675.32     1738.37     28.32 o 
   2   0   9        4.69        4.55      1.38 o 
   3   0   9      581.72      577.28     12.52 o 
   4   0   9     1235.88     1242.06     32.54 o 
   5   0   9       33.41       32.01      2.16 o 
   6   0   9      113.08      121.39      8.60 o 
   7   0   9        0.14        0.75      3.42 o 
   8   0   9       16.68       10.29     17.96 o 
 -10   1   9       20.26       15.42      9.69 o 
  -9   1   9       20.22       15.75     10.44 o 
  -8   1   9      347.96      355.33     20.06 o 
  -7   1   9      594.81      614.66     27.74 o 
  -6   1   9       70.81       68.70      6.48 o 
  -5   1   9       60.59       54.55      5.50 o 
  -4   1   9     1287.43     1381.71     40.39 o 
  -3   1   9       35.67       36.36      3.72 o 
  -2   1   9        0.16        0.28      1.18 o 
  -1   1   9        2.16        0.24      1.17 o 
   0   1   9       37.40       36.57      2.44 o 
   1   1   9      173.05      167.68      4.01 o 
   2   1   9      105.77       97.03      4.00 o 
   3   1   9       29.12       27.40      2.28 o 
   4   1   9      220.16      208.14      8.30 o 
   5   1   9       66.60       65.26      3.05 o 
   6   1   9        0.52        1.60      3.06 o 
   7   1   9       13.17       11.73      9.35 o 
   8   1   9        4.50        4.11      4.34 o 
 -10   2   9       31.36       25.06     12.60 o 
  -9   2   9       27.77       29.86     19.20 o 
  -8   2   9      336.80      328.16     19.79 o 
  -7   2   9       48.68       51.82     18.60 o 
  -6   2   9      151.68      162.40      8.63 o 
  -5   2   9        0.26        1.69      1.93 o 
  -4   2   9      215.14      216.78     11.77 o 
  -3   2   9     1228.57     1302.04     19.94 o 
  -2   2   9      236.45      227.36      5.32 o 
  -1   2   9       24.37       21.54      1.76 o 
   0   2   9      172.94      167.88      4.29 o 
   1   2   9        0.69        0.28      0.40 o 
   2   2   9      189.16      174.44      5.38 o 
   3   2   9      748.90      727.97     19.50 o 
   4   2   9        3.60        3.03      1.46 o 
   5   2   9        0.05        0.07      1.24 o 
   6   2   9        1.05        2.40      4.18 o 
   7   2   9       39.80       35.73     28.75 o 
 -10   3   9       22.12       17.14     12.51 o 
  -9   3   9       55.19       58.23      9.56 o 
  -8   3   9      149.52      156.49     11.71 o 
  -7   3   9      150.98      149.42      7.79 o 
  -6   3   9       71.34       67.46      5.35 o 
  -5   3   9        3.75        7.11      3.03 o 
  -4   3   9        7.60        9.83      4.75 o 
  -3   3   9       12.67       14.33      6.13 o 
  -2   3   9        5.79        6.26      2.55 o 
  -1   3   9       62.30       63.22      2.42 o 
   0   3   9      103.08      107.04      4.54 o 
   1   3   9        0.76        1.80      3.58 o 
   2   3   9      111.35      100.89      8.01 o 
   3   3   9       78.41       83.64      5.54 o 
   4   3   9        1.70        2.32      1.46 o 
   5   3   9       21.41       21.41      3.60 o 
   6   3   9      166.79      157.59     13.58 o 
   7   3   9       13.34       11.57      9.19 o 
 -10   4   9        0.20        1.32      3.26 o 
  -9   4   9       38.73       41.43     21.75 o 
  -8   4   9      139.50      152.81      8.31 o 
  -7   4   9      128.87      132.30      6.37 o 
  -6   4   9       92.37       91.06      5.02 o 
  -5   4   9        7.22        9.05      4.04 o 
  -4   4   9      276.98      271.95      8.44 o 
  -3   4   9       98.50       86.43      6.43 o 
  -2   4   9      211.25      217.95      7.37 o 
  -1   4   9       17.38       16.12      2.05 o 
   0   4   9        4.36        5.57      3.83 o 
   1   4   9        1.63        1.19      3.86 o 
   2   4   9        0.10        1.27      1.89 o 
   3   4   9        4.86        5.73      3.88 o 
   4   4   9        0.00        1.18      1.79 o 
   5   4   9        2.51        1.32      1.98 o 
   6   4   9       25.77       31.21     13.46 o 
 -10   5   9        0.06        1.64      2.17 o 
  -9   5   9       29.37       25.24     15.31 o 
  -8   5   9        1.46        0.86      3.11 o 
  -7   5   9      122.63      121.55      7.71 o 
  -6   5   9      107.21      108.53      7.81 o 
  -5   5   9       40.95       37.56      4.31 o 
  -4   5   9      486.97      481.69     22.01 o 
  -3   5   9       24.94       24.16      4.15 o 
  -2   5   9       78.20       75.01      4.05 o 
  -1   5   9        0.00        0.11      0.78 o 
   0   5   9       20.05       19.05     11.86 o 
   1   5   9      104.24      114.74      9.61 o 
   2   5   9        7.83        8.41      5.12 o 
   3   5   9       35.52       35.55     15.64 o 
   4   5   9       16.61       13.56      6.87 o 
   5   5   9       11.64        9.75      7.12 o 
   6   5   9       58.87       56.10     12.16 o 
  -9   6   9        1.69        4.22      2.36 o 
  -8   6   9       36.40       35.31      7.12 o 
  -7   6   9       48.89       47.09      5.43 o 
  -6   6   9       37.96       38.59      7.04 o 
  -5   6   9       85.28       81.77      7.03 o 
  -4   6   9       83.31       99.86      7.71 o 
  -3   6   9       97.07       99.88      5.75 o 
  -2   6   9      604.39      611.54     30.88 o 
  -1   6   9       82.64       44.50     14.35 o 
   0   6   9       17.07       21.81     16.13 o 
   1   6   9      225.91      200.21     15.61 o 
   2   6   9        1.55        4.29      4.43 o 
   3   6   9       75.82       81.84      8.91 o 
   4   6   9       55.16       57.76      7.41 o 
   5   6   9        3.92        1.73      5.95 o 
  -9   7   9       13.30       11.22      6.07 o 
  -8   7   9       26.66       27.96      8.86 o 
  -7   7   9        2.60        1.32      2.48 o 
  -6   7   9       36.82       29.62      5.86 o 
  -5   7   9       12.87       12.02      7.39 o 
  -4   7   9      285.21      274.34     13.34 o 
  -3   7   9      142.34      138.85      9.18 o 
  -2   7   9       40.04       58.02     31.53 o 
  -1   7   9       11.58        8.26      5.34 o 
   0   7   9       63.08       66.87     10.13 o 
   1   7   9       84.60      100.64     10.20 o 
   2   7   9        0.15       -0.05      3.95 o 
   3   7   9        0.00        2.56      5.32 o 
   4   7   9        1.53        0.99      2.52 o 
  -8   8   9       15.20       13.56      7.92 o 
  -7   8   9        8.16        7.48      5.47 o 
  -6   8   9      103.15      101.85      8.93 o 
  -5   8   9      177.37      163.16      9.39 o 
  -4   8   9       98.39       98.09      6.12 o 
  -3   8   9      272.96      299.98     22.38 o 
  -2   8   9      239.63      241.09     19.30 o 
  -1   8   9        0.45       -0.23      3.60 o 
   0   8   9       13.82       17.18     11.29 o 
   1   8   9        1.21        3.38      5.95 o 
   2   8   9        0.70       -0.98      5.13 o 
   3   8   9        7.27        3.29      3.74 o 
  -7   9   9       60.55       56.88      5.64 o 
  -6   9   9       80.15       70.16      6.95 o 
  -5   9   9       10.84       10.08      6.91 o 
  -4   9   9        2.68        1.67      3.40 o 
  -3   9   9       10.89        4.45      3.17 o 
  -2   9   9        9.08        4.88      4.31 o 
  -1   9   9        5.46        7.69      5.98 o 
   0   9   9        6.22        2.51      5.38 o 
   1   9   9       91.17      126.51     13.80 o 
  -5  10   9        5.05        4.31      3.92 o 
  -4  10   9       11.30        8.90     13.01 o 
  -3  10   9       85.38       94.66     12.55 o 
  -2  10   9       83.81       88.96     11.82 o 
  -1  10   9        5.17        4.91      9.45 o 
   1 -12  10        3.58        2.10      3.60 o 
   2 -12  10       10.96        9.22      8.14 o 
  -2 -11  10       40.50       39.04     10.21 o 
  -1 -11  10       37.69       35.96     22.21 o 
   0 -11  10        8.35        8.02      7.25 o 
   1 -11  10       19.95       16.79     12.45 o 
   2 -11  10        0.07        0.83      2.73 o 
   3 -11  10        0.37        0.53      2.68 o 
   4 -11  10       15.03        8.44      6.13 o 
   5 -11  10       34.09       45.31      8.58 o 
  -4 -10  10        0.30        1.19      6.14 o 
  -3 -10  10        8.52       10.30      8.78 o 
  -2 -10  10       35.61       32.43     20.48 o 
  -1 -10  10        4.59        2.52      3.41 o 
   0 -10  10       17.24       18.47     11.35 o 
   1 -10  10      132.38      130.78     11.47 o 
   2 -10  10        0.19        2.14      2.79 o 
   3 -10  10        0.15       -0.21      2.95 o 
   4 -10  10       19.36       13.69     10.28 o 
   5 -10  10       18.28       24.60     27.84 o 
   6 -10  10       45.93       61.08     11.86 o 
  -5  -9  10       57.17       58.80      6.90 o 
  -4  -9  10       13.65        7.42      5.30 o 
  -3  -9  10       53.47       47.13      6.81 o 
  -2  -9  10        0.89        0.94      3.73 o 
  -1  -9  10        0.11        2.08      2.88 o 
   0  -9  10      175.58      162.60     11.70 o 
   1  -9  10       10.46       12.83      6.59 o 
   2  -9  10        9.41        9.09      6.10 o 
   3  -9  10       95.21       96.60      6.80 o 
   4  -9  10        0.61        1.26      2.60 o 
   5  -9  10        6.40       11.13     10.40 o 
   6  -9  10       44.62       65.82     14.01 o 
   7  -9  10      170.70      232.40     19.51 o 
  -6  -8  10       19.92       12.86     12.53 o 
  -5  -8  10       33.51       26.12     13.82 o 
  -4  -8  10       20.94       16.43      8.83 o 
  -3  -8  10       23.46       27.46      8.98 o 
  -2  -8  10        1.12        1.61      2.30 o 
  -1  -8  10      635.98      677.86     18.67 o 
   0  -8  10      641.48      644.14     25.30 o 
   1  -8  10        0.05        1.27      3.02 o 
   2  -8  10      165.49      161.25      9.77 o 
   3  -8  10      749.08      733.70     22.21 o 
   4  -8  10       21.00       13.09      8.39 o 
   5  -8  10      175.27      195.30     16.72 o 
   6  -8  10       29.47       32.99     30.21 o 
   7  -8  10       11.45       10.06     11.73 o 
  -7  -7  10       24.30       13.28     10.61 o 
  -6  -7  10        8.38        7.28      6.28 o 
  -5  -7  10        0.76        1.17      1.63 o 
  -4  -7  10      169.99      168.43      9.61 o 
  -3  -7  10        7.43        9.24      3.20 o 
  -2  -7  10        1.47        1.68      1.48 o 
  -1  -7  10     1767.80     1885.73     32.16 o 
   0  -7  10      396.52      389.15     16.46 o 
   1  -7  10      187.24      170.25     10.55 o 
   2  -7  10      221.38      222.02     11.93 o 
   3  -7  10        8.17        6.08      5.07 o 
   4  -7  10       14.14       12.29      6.61 o 
   5  -7  10        4.56       11.43     14.01 o 
   6  -7  10        0.01        1.30      3.97 o 
   7  -7  10       32.51       38.47      8.12 o 
   8  -7  10        8.67        7.48     16.38 o 
  -8  -6  10       14.03       10.39      9.94 o 
  -7  -6  10        7.83        8.57      5.93 o 
  -6  -6  10       17.62       13.83      7.96 o 
  -5  -6  10        1.13        3.70      2.30 o 
  -4  -6  10       52.76       54.51      4.95 o 
  -3  -6  10      270.89      245.46     12.49 o 
  -2  -6  10       29.55       25.87      3.55 o 
  -1  -6  10        7.55        6.66      3.35 o 
   0  -6  10      539.40      541.36     13.88 o 
   1  -6  10      265.45      219.33     27.08 o 
   2  -6  10      201.81      191.42     10.52 o 
   3  -6  10       99.51       94.46      5.99 o 
   4  -6  10      117.33      112.70      3.98 o 
   5  -6  10      132.07      135.97      6.42 o 
   6  -6  10       48.73       45.07      5.16 o 
   7  -6  10       15.80       17.39     12.02 o 
   8  -6  10        3.49        2.78      4.88 o 
  -8  -5  10       20.15       13.88      7.13 o 
  -7  -5  10       19.13       13.57      8.51 o 
  -6  -5  10       82.43       72.68      4.93 o 
  -5  -5  10      131.26      105.45      7.00 o 
  -4  -5  10        1.31        0.79      1.32 o 
  -3  -5  10        0.13        0.92      0.94 o 
  -2  -5  10        1.98        3.72      1.92 o 
  -1  -5  10      205.78      207.22     10.70 o 
   0  -5  10       31.90       30.24      5.68 o 
   1  -5  10      399.29      409.11     16.30 o 
   2  -5  10       39.82       37.36      5.18 o 
   3  -5  10       22.59       17.10      1.48 o 
   4  -5  10        1.45        3.21      1.83 o 
   5  -5  10       64.99       73.17      5.91 o 
   6  -5  10       38.33       40.98      5.64 o 
   7  -5  10       20.97       21.79     12.67 o 
   8  -5  10       52.81       52.07      6.06 o 
  -9  -4  10      221.42      230.16     10.30 o 
  -8  -4  10       13.12        9.74      5.92 o 
  -7  -4  10      199.37      192.23      9.30 o 
  -6  -4  10       93.27       86.50      7.67 o 
  -5  -4  10       43.34       51.41      7.86 o 
  -4  -4  10        1.26        0.56      1.74 o 
  -3  -4  10      165.09      167.10     10.67 o 
  -2  -4  10        0.17        0.73      0.96 o 
  -1  -4  10      147.19      143.56      5.74 o 
   0  -4  10      123.87       95.42      9.81 o 
   1  -4  10       22.91       21.46      1.43 o 
   2  -4  10        3.24        2.02      0.95 o 
   3  -4  10       63.05       63.85      3.19 o 
   4  -4  10       55.11       49.81      2.67 o 
   5  -4  10       11.27       11.75      6.53 o 
   6  -4  10       59.22       72.95      5.33 o 
   7  -4  10       19.37       16.71     10.77 o 
   8  -4  10        5.87        8.45      4.27 o 
  -9  -3  10       36.59       32.86      6.83 o 
  -8  -3  10       11.54        8.55      3.31 o 
  -7  -3  10      242.80      227.87     11.88 o 
  -6  -3  10        5.12        9.93      4.88 o 
  -5  -3  10       14.72       11.10      4.51 o 
  -4  -3  10       83.80       78.35      6.31 o 
  -3  -3  10        0.00        1.12      1.21 o 
  -2  -3  10      326.63      342.99     13.91 o 
  -1  -3  10       82.85       81.86      4.98 o 
   0  -3  10      270.38      272.20      5.74 o 
   1  -3  10      248.03      254.25     12.23 o 
   2  -3  10       25.12       23.77      1.78 o 
   3  -3  10        8.10       11.69      4.33 o 
   4  -3  10      217.06      214.79      6.91 o 
   5  -3  10      608.17      606.96     25.29 o 
   6  -3  10       61.08       59.39      5.60 o 
   7  -3  10       11.12        7.91      5.50 o 
   8  -3  10      144.91      155.05     11.60 o 
 -10  -2  10       11.09        5.02     10.59 o 
  -9  -2  10       40.66       39.70      5.27 o 
  -8  -2  10       24.34       20.73     11.49 o 
  -7  -2  10      261.05      241.70     22.41 o 
  -6  -2  10        9.63       13.17      5.45 o 
  -5  -2  10        3.70        4.66      2.40 o 
  -4  -2  10       67.06       71.82      5.86 o 
  -3  -2  10      484.12      501.83     19.38 o 
  -2  -2  10      227.77      232.62      7.34 o 
  -1  -2  10      488.50      506.67     15.81 o 
   0  -2  10       55.03       60.68      4.01 o 
   1  -2  10       38.03       48.59      3.62 o 
   2  -2  10       23.55       22.44      1.89 o 
   3  -2  10        0.51        1.89      1.00 o 
   4  -2  10      619.39      643.36     24.68 o 
   5  -2  10      106.36       99.74      5.91 o 
   6  -2  10      395.96      398.62     20.83 o 
   7  -2  10        7.36        7.03      3.58 o 
   8  -2  10       21.68       24.54      5.81 o 
 -10  -1  10       67.00       70.95      5.87 o 
  -9  -1  10      289.25      290.56     12.07 o 
  -8  -1  10       48.59       41.59     17.80 o 
  -7  -1  10       12.63       14.77      6.51 o 
  -6  -1  10        0.01        0.64      2.86 o 
  -5  -1  10        0.90        1.75      2.53 o 
  -4  -1  10        1.08        4.62      2.04 o 
  -3  -1  10       28.59       26.91      3.11 o 
  -2  -1  10        0.47        1.89      4.22 o 
  -1  -1  10      144.31      145.27      7.62 o 
   0  -1  10        0.05        0.29      0.64 o 
   1  -1  10       84.48       86.33      5.36 o 
   2  -1  10      298.24      312.76     12.94 o 
   3  -1  10      432.16      433.73     14.48 o 
   4  -1  10      281.79      295.01     13.96 o 
   5  -1  10      133.65      131.83      7.77 o 
   6  -1  10        2.00        1.86      2.22 o 
   7  -1  10        0.01       -0.11      1.92 o 
   8  -1  10        0.12        0.21      3.29 o 
 -10   0  10        2.19        2.09      3.57 o 
  -9   0  10       40.22       37.41     19.49 o 
  -8   0  10       20.50       19.12      9.51 o 
  -7   0  10       34.31       30.34     12.45 o 
  -6   0  10        3.22        3.77      2.11 o 
  -5   0  10        0.88        3.41      3.30 o 
  -4   0  10      134.00      155.71      9.29 o 
  -3   0  10       26.59       28.06      4.36 o 
  -2   0  10      610.70      670.82     12.54 o 
  -1   0  10       66.28       62.59      4.71 o 
   0   0  10     1641.20     1681.67     49.19 o 
   1   0  10      250.29      258.20      6.20 o 
   2   0  10      320.02      324.37     11.20 o 
   3   0  10      213.28      198.34      5.91 o 
   4   0  10     1530.94     1565.39     48.75 o 
   5   0  10       93.31       97.85      6.48 o 
   6   0  10       28.08       24.30      3.85 o 
   7   0  10        5.14        3.72      5.27 o 
   8   0  10        0.06        0.18      5.57 o 
 -10   1  10       16.66        9.41      7.91 o 
  -9   1  10      136.18      143.60     10.86 o 
  -8   1  10      349.62      362.66     21.01 o 
  -7   1  10       27.48       26.44     10.14 o 
  -6   1  10        5.16        5.15      2.69 o 
  -5   1  10       34.21       33.78      5.56 o 
  -4   1  10     1510.20     1632.64     52.68 o 
  -3   1  10      372.06      370.48     15.10 o 
  -2   1  10      101.29      115.69      6.93 o 
  -1   1  10       12.74       14.98      3.04 o 
   0   1  10        5.61        6.41      2.40 o 
   1   1  10      314.21      309.10      9.70 o 
   2   1  10       15.54       12.97      1.77 o 
   3   1  10      229.29      221.71      7.29 o 
   4   1  10        9.35        7.43      4.04 o 
   5   1  10      109.24       97.54     11.07 o 
   6   1  10        3.76        4.18      3.86 o 
   7   1  10       49.95       49.42      8.40 o 
 -10   2  10        3.09        3.55      3.90 o 
  -9   2  10       11.50        8.52      4.37 o 
  -8   2  10      157.39      143.50     11.09 o 
  -7   2  10      105.75      104.30      8.27 o 
  -6   2  10      252.37      255.23      9.47 o 
  -5   2  10       79.42       88.07      6.24 o 
  -4   2  10      273.78      265.93     12.11 o 
  -3   2  10       77.59       74.73      4.61 o 
  -2   2  10      357.42      370.86     15.02 o 
  -1   2  10       19.21       20.90      2.45 o 
   0   2  10       10.84       11.49      1.74 o 
   1   2  10       39.64       39.75      1.86 o 
   2   2  10      216.65      204.58      4.26 o 
   3   2  10     1054.15     1046.56     17.62 o 
   4   2  10        5.58        4.97      3.06 o 
   5   2  10       48.42       49.40      8.26 o 
   6   2  10        0.76        1.12      5.43 o 
   7   2  10       16.58       14.92     15.17 o 
 -10   3  10       54.37       55.10     10.63 o 
  -9   3  10      237.77      242.44     15.76 o 
  -8   3  10      365.38      365.65     19.52 o 
  -7   3  10      208.67      209.88      8.16 o 
  -6   3  10       69.12       72.75      6.47 o 
  -5   3  10        2.90        5.02      2.54 o 
  -4   3  10      283.79      258.17     10.17 o 
  -3   3  10       16.21       18.31      9.33 o 
  -2   3  10       21.83       23.60      2.61 o 
  -1   3  10       14.23       11.58      4.40 o 
   0   3  10      191.10      175.32      3.88 o 
   1   3  10       64.70       63.50      8.49 o 
   2   3  10       34.14       32.32      9.05 o 
   3   3  10       40.53       42.17      7.44 o 
   4   3  10        7.56        6.09      4.10 o 
   5   3  10        4.67        2.81      6.07 o 
   6   3  10       55.09       57.43     35.48 o 
 -10   4  10       14.26       10.49      6.39 o 
  -9   4  10        1.58        1.99      3.17 o 
  -8   4  10      113.71      123.34      7.19 o 
  -7   4  10       76.67       72.39      6.86 o 
  -6   4  10      106.35      109.59      6.09 o 
  -5   4  10        1.85        2.44      2.37 o 
  -4   4  10      617.64      607.32     24.99 o 
  -3   4  10        4.32        4.96      2.64 o 
  -2   4  10      280.22      269.69      5.99 o 
  -1   4  10      311.54      308.68      9.48 o 
   0   4  10       78.41       59.07      7.42 o 
   1   4  10      207.72      174.36     14.37 o 
   2   4  10      297.21      290.71     21.93 o 
   3   4  10        4.72        7.60      4.99 o 
   4   4  10       11.82       11.20      6.58 o 
   5   4  10        1.60        3.31      5.84 o 
   6   4  10      105.21      115.74     12.75 o 
 -10   5  10        3.04        2.84      3.39 o 
  -9   5  10       80.06       80.19      6.79 o 
  -8   5  10       69.72       65.22      7.51 o 
  -7   5  10        5.11        9.45      3.85 o 
  -6   5  10       49.14       61.55      7.60 o 
  -5   5  10       47.03       46.23      4.45 o 
  -4   5  10      301.07      303.23     10.73 o 
  -3   5  10        3.88        2.77      2.25 o 
  -2   5  10       10.14       11.77      5.38 o 
  -1   5  10       11.34        6.97      2.88 o 
   0   5  10        0.81        1.35      4.04 o 
   1   5  10      238.67      259.01     19.12 o 
   2   5  10       45.68       43.60      6.71 o 
   3   5  10       94.49       92.45      7.27 o 
   4   5  10        0.12        0.85      2.52 o 
   5   5  10       12.51        9.58      8.72 o 
  -9   6  10        1.60        2.55      3.13 o 
  -8   6  10       10.68        7.89      4.07 o 
  -7   6  10      145.19      150.37     10.39 o 
  -6   6  10       30.44       32.78     13.02 o 
  -5   6  10      181.59      164.51      9.57 o 
  -4   6  10        0.09        1.60      2.62 o 
  -3   6  10      150.77      140.81      8.70 o 
  -2   6  10      201.89      189.09     11.29 o 
  -1   6  10      164.47      204.70     13.87 o 
   0   6  10        2.94        5.27      6.21 o 
   1   6  10       92.30      122.98     12.85 o 
   2   6  10       45.05       48.80      7.14 o 
   3   6  10       75.73       91.79     11.16 o 
   4   6  10       27.44       13.87     15.07 o 
  -9   7  10       17.70       14.12      8.22 o 
  -8   7  10       20.95       16.97      9.87 o 
  -7   7  10       31.56       30.97     11.83 o 
  -6   7  10        5.17        6.12      3.85 o 
  -5   7  10        1.04        2.70      2.87 o 
  -4   7  10       52.38       52.97      5.09 o 
  -3   7  10       67.30       65.97      4.53 o 
  -2   7  10       55.71       59.80      9.54 o 
  -1   7  10       28.30       23.39     14.42 o 
   0   7  10        2.26        2.19      2.85 o 
   1   7  10       23.66       30.60     25.35 o 
   2   7  10       27.11       25.05     18.53 o 
   3   7  10        0.06        0.16      2.19 o 
  -8   8  10        5.69        4.18      2.52 o 
  -7   8  10       36.01       38.76      4.95 o 
  -6   8  10        0.86        2.13      3.15 o 
  -5   8  10        2.77        2.29      3.54 o 
  -4   8  10       31.93       33.01     24.23 o 
  -3   8  10      254.42      241.46     18.87 o 
  -2   8  10       69.60       55.19     33.65 o 
  -1   8  10        6.84        4.36      8.19 o 
   0   8  10       31.99       44.01     35.82 o 
   1   8  10       27.74       20.88     14.58 o 
   2   8  10        6.15        8.15      8.44 o 
  -7   9  10       58.34       49.76      6.33 o 
  -6   9  10       43.53       46.80      8.90 o 
  -5   9  10       10.50        9.56     11.68 o 
  -4   9  10       28.36       17.18     15.56 o 
  -3   9  10      211.91      240.68     24.30 o 
  -2   9  10       26.59       16.11     18.69 o 
  -1   9  10       34.59       47.21      9.63 o 
   0   9  10       32.71       30.80     32.67 o 
  -4  10  10        5.82        3.99      9.90 o 
  -3  10  10       80.87       95.69     12.66 o 
  -2 -11  11        0.14        0.41      2.36 o 
  -1 -11  11       21.66       17.94     14.09 o 
   0 -11  11        5.78        6.84      4.02 o 
   1 -11  11        0.10        0.70      2.09 o 
   2 -11  11        2.23        4.37      3.90 o 
   3 -11  11       17.44       14.51     12.09 o 
   4 -11  11        7.12        7.83      6.62 o 
  -4 -10  11        9.38        6.42      5.58 o 
  -3 -10  11        3.45        2.55      2.43 o 
  -2 -10  11        1.12        2.04      2.50 o 
  -1 -10  11        1.82        3.76      2.57 o 
   0 -10  11       71.96       73.76      9.73 o 
   1 -10  11        0.02        0.25      6.21 o 
   2 -10  11       31.58       33.79     14.16 o 
   3 -10  11       30.89       27.16      4.76 o 
   4 -10  11        0.90        1.10      4.08 o 
   5 -10  11        4.38        6.66      9.56 o 
   6 -10  11        4.55        2.72      4.11 o 
  -5  -9  11       29.93       31.62      9.84 o 
  -4  -9  11        7.34        5.76      5.06 o 
  -3  -9  11        0.26        1.30      2.05 o 
  -2  -9  11       52.81       54.38      9.17 o 
  -1  -9  11        4.92        6.65      2.51 o 
   0  -9  11        1.89        2.21      2.78 o 
   1  -9  11        0.97        2.80      3.23 o 
   2  -9  11       19.32       13.06     12.52 o 
   3  -9  11        0.42       -0.42      3.86 o 
   4  -9  11        2.31        2.30      2.49 o 
   5  -9  11        4.26        5.34      5.38 o 
   6  -9  11       27.30       29.59     22.93 o 
  -6  -8  11        5.59        5.40      5.23 o 
  -5  -8  11       13.81       10.02      6.66 o 
  -4  -8  11        1.81        4.66      4.53 o 
  -3  -8  11       38.36       39.19      7.25 o 
  -2  -8  11       31.53       26.96      8.42 o 
  -1  -8  11       74.49       78.81     21.77 o 
   0  -8  11      395.33      383.08     18.99 o 
   1  -8  11        1.67        0.50      3.99 o 
   2  -8  11       97.59       93.70      7.98 o 
   3  -8  11      183.26      145.15     10.06 o 
   4  -8  11        9.42        4.55      3.29 o 
   5  -8  11       30.55       21.83     17.00 o 
   6  -8  11      129.75      151.63     16.31 o 
   7  -8  11       65.96       70.02     11.29 o 
  -7  -7  11       20.97       10.16     12.00 o 
  -6  -7  11       10.79        9.52      8.29 o 
  -5  -7  11        0.27        1.38      2.83 o 
  -4  -7  11       25.05       25.31      3.53 o 
  -3  -7  11        9.76       10.78      4.10 o 
  -2  -7  11        0.25        1.60      3.09 o 
  -1  -7  11       81.91       77.49     13.16 o 
   0  -7  11      164.84      154.10     10.41 o 
   1  -7  11      472.94      460.49     24.19 o 
   2  -7  11      100.56       96.48      6.98 o 
   3  -7  11        1.55        3.45      2.64 o 
   4  -7  11       16.59       13.47      3.99 o 
   5  -7  11       15.73       22.84     19.39 o 
   6  -7  11        8.16        9.77      7.62 o 
   7  -7  11        0.98        2.62      4.34 o 
  -8  -6  11        8.19        6.50      4.49 o 
  -7  -6  11       89.93       89.92      6.82 o 
  -6  -6  11        1.51        2.34      1.96 o 
  -5  -6  11       89.02       93.67      6.64 o 
  -4  -6  11        8.32        9.93      4.48 o 
  -3  -6  11      394.89      369.12     13.85 o 
  -2  -6  11      386.64      366.22     18.85 o 
  -1  -6  11     2986.75     3101.37     71.69 o 
   0  -6  11      527.49      561.62     24.36 o 
   1  -6  11      107.99      107.77      7.83 o 
   2  -6  11       20.63       22.23      8.94 o 
   3  -6  11       67.67       61.88      2.32 o 
   4  -6  11       44.03       46.17      3.44 o 
   5  -6  11        0.00        0.78      1.91 o 
   6  -6  11       25.52       27.54     22.27 o 
   7  -6  11       17.08       21.47     13.53 o 
   8  -6  11       15.88       13.42     13.71 o 
  -8  -5  11        3.76        3.37      2.44 o 
  -7  -5  11        3.33        2.34      1.45 o 
  -6  -5  11        0.02        1.64      1.42 o 
  -5  -5  11      401.76      352.80     13.66 o 
  -4  -5  11        0.06        1.39      2.70 o 
  -3  -5  11       24.70       27.44      7.17 o 
  -2  -5  11      750.25      786.78      9.78 o 
  -1  -5  11      177.97      197.06      8.86 o 
   0  -5  11       33.45       40.91      7.09 o 
   1  -5  11      159.72      153.53      7.24 o 
   2  -5  11       70.22       69.85      6.98 o 
   3  -5  11       20.51       19.12      1.98 o 
   4  -5  11       24.25       13.82      1.68 o 
   5  -5  11       46.69       38.97      4.70 o 
   6  -5  11       99.95      110.09      7.42 o 
   7  -5  11        0.64        3.07      3.31 o 
   8  -5  11      117.30      128.68      8.44 o 
  -9  -4  11      158.16      169.53      9.79 o 
  -8  -4  11      193.92      191.21     11.16 o 
  -7  -4  11      148.89      166.30      8.24 o 
  -6  -4  11        0.47        1.49      2.03 o 
  -5  -4  11       44.52       48.71      4.76 o 
  -4  -4  11       18.95       17.82      8.58 o 
  -3  -4  11       66.99       64.61      5.47 o 
  -2  -4  11      900.94      946.95     31.37 o 
  -1  -4  11       43.08       43.01      1.48 o 
   0  -4  11      249.24      264.60     17.71 o 
   1  -4  11      108.75      106.35      6.78 o 
   2  -4  11        4.23        3.57      1.22 o 
   3  -4  11       36.32       33.90      1.67 o 
   4  -4  11      102.79       70.94      3.10 o 
   5  -4  11        5.10        7.71      4.10 o 
   6  -4  11       56.62       47.64      6.75 o 
   7  -4  11       24.01       21.09     13.75 o 
   8  -4  11        0.65        1.24      1.75 o 
  -9  -3  11       33.60       21.70     10.71 o 
  -8  -3  11       44.03       44.30      5.22 o 
  -7  -3  11        5.70        6.03      3.95 o 
  -6  -3  11        9.49       10.71      4.67 o 
  -5  -3  11       50.49       49.62      4.63 o 
  -4  -3  11        7.33        5.77      2.39 o 
  -3  -3  11       21.00       23.29      3.46 o 
  -2  -3  11        6.61       10.57      4.44 o 
  -1  -3  11      136.96      146.17      6.14 o 
   0  -3  11      136.45      143.26      7.66 o 
   1  -3  11        6.17        6.63      3.13 o 
   2  -3  11       26.83       30.27      3.29 o 
   3  -3  11      178.57      150.53      8.28 o 
   4  -3  11       94.46       90.40      3.55 o 
   5  -3  11      187.76      190.34      8.96 o 
   6  -3  11       11.35       14.16      9.00 o 
   7  -3  11        0.37        0.10      1.93 o 
   8  -3  11       37.92       34.86      4.73 o 
  -9  -2  11       35.45       19.51     11.88 o 
  -8  -2  11        0.88        4.34      2.96 o 
  -7  -2  11       10.59        9.62      3.97 o 
  -6  -2  11       67.20       67.02      5.98 o 
  -5  -2  11       24.99       25.46      9.15 o 
  -4  -2  11        8.27        9.54      4.16 o 
  -3  -2  11      194.62      212.85      9.72 o 
  -2  -2  11      243.54      252.44     12.72 o 
  -1  -2  11       74.75       66.68      3.53 o 
   0  -2  11        2.67        1.35      1.38 o 
   1  -2  11        5.21        5.26      2.31 o 
   2  -2  11      190.99      210.49      9.11 o 
   3  -2  11      971.55      922.90     51.92 o 
   4  -2  11      171.92      166.56     10.87 o 
   5  -2  11       19.35       23.07     10.53 o 
   6  -2  11      242.92      244.16     12.12 o 
   7  -2  11       20.77       15.07     11.89 o 
   8  -2  11       14.51       12.05     17.25 o 
 -10  -1  11       60.07       62.34      5.75 o 
  -9  -1  11        8.42       13.43      6.38 o 
  -8  -1  11      247.19      235.76     11.81 o 
  -7  -1  11       26.04       29.00     12.09 o 
  -6  -1  11       91.07       97.00      7.83 o 
  -5  -1  11       52.30       46.29      6.24 o 
  -4  -1  11        3.57        6.15      2.96 o 
  -3  -1  11       68.06       72.80      5.90 o 
  -2  -1  11        8.66       14.12      8.51 o 
  -1  -1  11        7.72        7.81      3.37 o 
   0  -1  11      128.33      118.10      8.74 o 
   1  -1  11      141.61      137.42     11.16 o 
   2  -1  11      266.38      286.15     12.49 o 
   3  -1  11      142.28      137.70      7.90 o 
   4  -1  11      372.56      383.94     17.48 o 
   5  -1  11      441.67      463.99     23.98 o 
   6  -1  11       18.36       14.82     10.27 o 
   7  -1  11        0.26        1.55      4.40 o 
   8  -1  11       79.94       84.35     10.93 o 
 -10   0  11       88.26       83.51      8.29 o 
  -9   0  11        0.98        0.40      3.17 o 
  -8   0  11       37.83       29.76     15.39 o 
  -7   0  11       41.81       37.80     16.46 o 
  -6   0  11       56.99       57.01      5.39 o 
  -5   0  11       24.82       26.57      9.21 o 
  -4   0  11      137.99      156.67     11.76 o 
  -3   0  11        2.81        5.04      3.74 o 
  -2   0  11      343.65      354.40     14.57 o 
  -1   0  11      225.24      218.82     11.60 o 
   0   0  11     1702.97     1871.34     35.40 o 
   1   0  11        9.57        8.79      3.50 o 
   2   0  11     1270.94     1304.66     21.09 o 
   3   0  11       80.46       81.12      4.66 o 
   4   0  11      686.31      665.97     21.56 o 
   5   0  11      148.59      150.45      9.63 o 
   6   0  11        0.35        2.33      4.38 o 
   7   0  11        0.38        0.94      4.97 o 
 -10   1  11       12.35       11.15     11.27 o 
  -9   1  11        0.37        1.27      2.72 o 
  -8   1  11      269.65      298.23     25.11 o 
  -7   1  11        3.15        4.96      2.82 o 
  -6   1  11       55.16       53.29     12.29 o 
  -5   1  11       68.20       71.86      9.22 o 
  -4   1  11      415.03      436.62     17.15 o 
  -3   1  11        4.86        5.74      2.75 o 
  -2   1  11       53.26       55.60      4.15 o 
  -1   1  11        6.53        7.88      3.40 o 
   0   1  11       95.83      100.71      5.26 o 
   1   1  11        0.34        0.77      0.84 o 
   2   1  11      596.11      589.19     15.75 o 
   3   1  11        2.99        1.95      1.34 o 
   4   1  11        3.07        2.77      2.24 o 
   5   1  11       99.99       95.83     10.54 o 
   6   1  11        0.07       -0.18      4.63 o 
   7   1  11       41.51       31.76     30.62 o 
 -10   2  11        1.35        1.90      3.55 o 
  -9   2  11       59.77       60.04      9.23 o 
  -8   2  11        0.46        1.49      2.76 o 
  -7   2  11       69.58       69.66      7.86 o 
  -6   2  11      202.14      208.53     10.08 o 
  -5   2  11      154.90      162.60      7.38 o 
  -4   2  11      100.97      103.92      8.54 o 
  -3   2  11       11.63       15.03      9.51 o 
  -2   2  11       34.64       36.39      3.61 o 
  -1   2  11      214.49      219.65     10.24 o 
   0   2  11       92.06       88.22      4.61 o 
   1   2  11     1977.61     1923.33     11.91 o 
   2   2  11        0.01        0.20      0.43 o 
   3   2  11       61.47       58.84      5.01 o 
   4   2  11        2.69        2.21      1.80 o 
   5   2  11       25.53       25.49     12.89 o 
   6   2  11        1.84        3.22      4.22 o 
   7   2  11       11.77       11.59     11.34 o 
 -10   3  11       24.43       16.43     10.09 o 
  -9   3  11      245.48      242.28     11.75 o 
  -8   3  11      366.33      363.82     16.11 o 
  -7   3  11      111.60      118.12      7.71 o 
  -6   3  11       20.31       22.17      7.03 o 
  -5   3  11      431.77      433.44     13.39 o 
  -4   3  11      402.43      401.61     17.92 o 
  -3   3  11       84.13       73.26      6.41 o 
  -2   3  11        2.29        3.23      2.21 o 
  -1   3  11       18.84       17.74      1.76 o 
   0   3  11        3.98        2.71      1.19 o 
   1   3  11      591.28      597.66     23.23 o 
   2   3  11       15.68        9.30      5.74 o 
   3   3  11      126.68      129.89      7.31 o 
   4   3  11       19.64       16.88     10.35 o 
   5   3  11        4.94        6.66      6.64 o 
   6   3  11        2.86        2.76      2.99 o 
 -10   4  11        0.16        1.41      2.50 o 
  -9   4  11      122.72      123.40     11.24 o 
  -8   4  11      115.38      111.74      7.48 o 
  -7   4  11        0.21        1.11      2.54 o 
  -6   4  11      365.44      377.30     11.04 o 
  -5   4  11      329.54      341.35     15.88 o 
  -4   4  11       25.12       24.03     10.35 o 
  -3   4  11       41.77       36.84      6.11 o 
  -2   4  11       69.06       56.19      3.42 o 
  -1   4  11      673.03      681.52     26.68 o 
   0   4  11       17.83       10.91      5.73 o 
   1   4  11      184.41      183.99     14.12 o 
   2   4  11        2.93        0.89      2.60 o 
   3   4  11        0.90        4.18      3.45 o 
   4   4  11        4.88        4.07      2.92 o 
   5   4  11        0.47        2.42      5.38 o 
  -9   5  11       30.08       32.32      6.14 o 
  -8   5  11      185.21      181.05     10.57 o 
  -7   5  11        0.07       -0.17      2.94 o 
  -6   5  11      414.07      416.74     27.21 o 
  -5   5  11      197.35      185.93      9.46 o 
  -4   5  11        3.55        4.34      2.79 o 
  -3   5  11       37.73       31.29      3.80 o 
  -2   5  11        7.20        7.00      4.03 o 
  -1   5  11        2.95        5.02      3.99 o 
   0   5  11       43.79       35.20      6.78 o 
   1   5  11       39.78       31.65     21.17 o 
   2   5  11       44.44       40.82      6.57 o 
   3   5  11       47.38       47.30      5.59 o 
   4   5  11        0.38        1.56      2.86 o 
   5   5  11      116.74      113.85     12.94 o 
  -9   6  11       46.54       44.00      7.32 o 
  -8   6  11       16.28       17.06      6.85 o 
  -7   6  11       89.59       84.14      9.10 o 
  -6   6  11       28.38       29.54     12.54 o 
  -5   6  11       49.49       54.04      5.44 o 
  -4   6  11       27.08       23.60      3.77 o 
  -3   6  11      149.63      144.20      7.46 o 
  -2   6  11       38.87       35.57      7.05 o 
  -1   6  11       93.48       81.09      9.61 o 
   0   6  11       15.18        7.60      8.60 o 
   1   6  11        0.19        2.62      3.40 o 
   2   6  11       50.09       60.69      8.62 o 
   3   6  11        9.44        9.26      7.87 o 
   4   6  11       64.44       68.80      6.89 o 
  -8   7  11       15.51       11.67      7.48 o 
  -7   7  11       42.07       44.16      7.34 o 
  -6   7  11      116.43      113.45      8.81 o 
  -5   7  11       22.74       21.37     11.00 o 
  -4   7  11        0.07        1.25      1.88 o 
  -3   7  11        2.36        3.74      3.26 o 
  -2   7  11       56.17       53.05     27.88 o 
  -1   7  11       44.90       59.73      9.13 o 
   0   7  11       99.05      130.76     16.18 o 
   1   7  11       10.30        7.10      6.07 o 
   2   7  11       80.49       89.67     15.93 o 
   3   7  11        3.80        8.72     10.18 o 
  -7   8  11      112.34      123.46      9.16 o 
  -6   8  11       18.29       15.65     11.59 o 
  -5   8  11        9.73        7.87     13.16 o 
  -4   8  11       13.71       10.18      9.61 o 
  -3   8  11      386.12      375.30     30.09 o 
  -2   8  11      314.45      350.36     23.75 o 
  -1   8  11       13.79       25.76     23.73 o 
   0   8  11       25.96       29.32     22.50 o 
   1   8  11      130.71      149.42     17.50 o 
  -6   9  11       27.69       15.26     15.86 o 
  -5   9  11        2.35        4.93      6.89 o 
  -4   9  11       24.73       17.98     23.91 o 
  -3   9  11       60.84       60.94     10.63 o 
  -2   9  11        4.57        3.38      3.95 o 
  -1   9  11       28.22       29.11     27.33 o 
   0   9  11       57.63       68.97     10.50 o 
  -1 -11  12       33.48       36.81      5.94 o 
   0 -11  12        1.80        5.22      5.57 o 
   1 -11  12        9.40        8.57      5.88 o 
   2 -11  12        0.64        1.77      2.68 o 
   3 -11  12        8.88       12.87      4.50 o 
   4 -11  12        2.20        2.51      4.70 o 
  -3 -10  12       49.31       52.50      6.47 o 
  -2 -10  12        4.38        0.62      7.39 o 
  -1 -10  12       14.01       13.36      8.31 o 
   0 -10  12       18.01       12.50      8.65 o 
   1 -10  12       92.02       86.52      7.66 o 
   2 -10  12       71.78       70.73      8.20 o 
   3 -10  12       37.06       36.90      5.10 o 
   4 -10  12        6.83        7.03      7.92 o 
   5 -10  12       59.05       71.37     12.98 o 
  -5  -9  12        4.72        7.05      7.48 o 
  -4  -9  12        8.04        6.20      4.38 o 
  -3  -9  12        0.25        2.00      3.34 o 
  -2  -9  12       41.61       42.76     21.36 o 
  -1  -9  12       10.61       11.24      5.18 o 
   0  -9  12      113.23      117.50      8.98 o 
   1  -9  12       72.57       73.41      7.39 o 
   2  -9  12        0.10        0.71      2.87 o 
   3  -9  12        0.59        0.98      3.45 o 
   4  -9  12        2.54        2.75      3.51 o 
   5  -9  12       15.94       21.29     20.97 o 
   6  -9  12        0.31        1.28      5.70 o 
  -6  -8  12        0.10        0.76      3.18 o 
  -5  -8  12       41.98       46.30      6.27 o 
  -4  -8  12       21.84       18.91     11.72 o 
  -3  -8  12        4.45        4.16      4.03 o 
  -2  -8  12       49.07       39.21     13.03 o 
  -1  -8  12      164.84      176.42     12.85 o 
   0  -8  12       45.40       43.22     14.99 o 
   1  -8  12      111.71      117.63      8.88 o 
   2  -8  12      154.18      160.49     11.23 o 
   3  -8  12       22.31        9.82      6.89 o 
   4  -8  12        0.15        1.81      1.50 o 
   5  -8  12        2.92        1.37      3.51 o 
   6  -8  12       20.24       27.24     26.08 o 
   7  -8  12       65.46       84.78     12.39 o 
  -7  -7  12       11.77       11.44     12.25 o 
  -6  -7  12       37.15       35.65     16.11 o 
  -5  -7  12        0.19        1.34      2.70 o 
  -4  -7  12        1.36       -0.23      2.56 o 
  -3  -7  12        5.06        4.37      2.45 o 
  -2  -7  12       20.70       19.86      8.29 o 
  -1  -7  12      166.59      167.79     15.90 o 
   0  -7  12       76.73       80.92      7.05 o 
   1  -7  12       21.32       17.52      8.34 o 
   2  -7  12       52.62       56.32      9.12 o 
   3  -7  12        0.27        2.38      1.83 o 
   4  -7  12       25.08       18.06      3.29 o 
   5  -7  12       13.34       14.37      8.17 o 
   6  -7  12       90.55      108.33     13.92 o 
   7  -7  12       27.45       26.58     25.03 o 
  -7  -6  12        3.16        1.86      2.33 o 
  -6  -6  12        3.45        4.25      3.46 o 
  -5  -6  12      164.70      153.89      7.73 o 
  -4  -6  12       16.54       15.47      6.14 o 
  -3  -6  12      179.04      167.16      6.74 o 
  -2  -6  12       18.88       21.56      8.80 o 
  -1  -6  12       91.60       96.77      7.57 o 
   0  -6  12       16.04       18.39      6.52 o 
   1  -6  12      175.62      173.59     10.52 o 
   2  -6  12       18.78       13.40      5.94 o 
   3  -6  12      453.28      421.63     25.42 o 
   4  -6  12        0.52        1.24      1.65 o 
   5  -6  12        1.78        9.95     11.70 o 
   6  -6  12        0.32       -1.69      4.97 o 
   7  -6  12        1.12        0.62      4.15 o 
  -8  -5  12      136.46      128.73      8.82 o 
  -7  -5  12        0.08        0.39      2.72 o 
  -6  -5  12       16.86        9.13      6.27 o 
  -5  -5  12      315.53      279.94     11.83 o 
  -4  -5  12        3.55        3.40      1.96 o 
  -3  -5  12       88.82       89.26      4.56 o 
  -2  -5  12      599.62      599.67     20.15 o 
  -1  -5  12     1588.78     1673.45     64.82 o 
   0  -5  12      208.61      212.67     19.05 o 
   1  -5  12      174.95      169.31      8.98 o 
   2  -5  12       49.68       44.15      1.90 o 
   3  -5  12        0.45        0.48      0.77 o 
   4  -5  12        2.39        1.98      1.19 o 
   5  -5  12        0.36        2.49      1.91 o 
   6  -5  12       43.01       53.69      5.40 o 
   7  -5  12        0.42        1.44      2.07 o 
  -8  -4  12       13.12        6.39      4.07 o 
  -7  -4  12        0.25        1.74      1.75 o 
  -6  -4  12       44.15       50.03      5.75 o 
  -5  -4  12       70.93       72.16      5.33 o 
  -4  -4  12       41.48       48.64      5.93 o 
  -3  -4  12      240.31      241.47     12.61 o 
  -2  -4  12      177.23      173.51      6.69 o 
  -1  -4  12      646.25      647.82     25.36 o 
   0  -4  12      149.64      156.63      2.23 o 
   1  -4  12      438.59      412.39     12.75 o 
   2  -4  12        0.81        0.23      0.47 o 
   3  -4  12       31.62       24.03      2.19 o 
   4  -4  12        1.18        6.92      2.66 o 
   5  -4  12        2.51        3.30      3.15 o 
   6  -4  12       11.72       11.38      6.78 o 
   7  -4  12       24.15       19.31     13.83 o 
   8  -4  12       38.46       39.07      5.08 o 
  -9  -3  12      112.52      103.57      6.71 o 
  -8  -3  12        1.26        2.14      2.59 o 
  -7  -3  12        0.17        2.14      2.42 o 
  -6  -3  12       60.87       48.80     19.55 o 
  -5  -3  12       84.87       70.71      5.30 o 
  -4  -3  12        0.49        1.91      2.22 o 
  -3  -3  12        4.38        3.28      1.97 o 
  -2  -3  12      164.39      169.37      9.44 o 
  -1  -3  12        4.48        3.02      1.50 o 
   0  -3  12      137.84      145.62      8.89 o 
   1  -3  12        2.13        1.22      0.82 o 
   2  -3  12       27.65       25.31      3.13 o 
   3  -3  12       14.37       19.48      8.18 o 
   4  -3  12       86.62       92.75      3.70 o 
   5  -3  12        9.01       11.61      5.96 o 
   6  -3  12        5.16        3.63      3.28 o 
   7  -3  12       13.38       11.43      7.42 o 
   8  -3  12        5.05        4.47      6.91 o 
  -9  -2  12      244.06      226.38     15.75 o 
  -8  -2  12       57.92       57.51      9.03 o 
  -7  -2  12        4.90        4.77      2.88 o 
  -6  -2  12      161.62      164.89      8.94 o 
  -5  -2  12       85.27       86.18      8.91 o 
  -4  -2  12        0.06        1.00      2.69 o 
  -3  -2  12      182.78      168.31     13.81 o 
  -2  -2  12      549.06      576.12     30.50 o 
  -1  -2  12      230.36      206.99     18.97 o 
   0  -2  12      219.25      180.69     16.06 o 
   1  -2  12       15.92       13.92      8.93 o 
   2  -2  12       91.54       85.36      7.39 o 
   3  -2  12      709.01      676.74     21.13 o 
   4  -2  12        0.15        1.78      4.61 o 
   5  -2  12        9.86        9.00      4.97 o 
   6  -2  12       42.68       43.08      5.32 o 
   7  -2  12        0.51        0.36      2.32 o 
  -9  -1  12       18.31       15.46     11.29 o 
  -8  -1  12       60.19       60.65      6.94 o 
  -7  -1  12       18.83       21.67      7.86 o 
  -6  -1  12      103.25       97.20      6.66 o 
  -5  -1  12       66.69       60.46      5.80 o 
  -4  -1  12       78.84       77.79      7.23 o 
  -3  -1  12       46.59       49.20      4.10 o 
  -2  -1  12       52.73       58.45      6.14 o 
  -1  -1  12        2.60        6.53      4.06 o 
   0  -1  12      170.74      199.36     13.07 o 
   1  -1  12      323.99      327.61     25.03 o 
   2  -1  12      183.43      177.23      8.03 o 
   3  -1  12      166.47      169.79     11.29 o 
   4  -1  12      441.26      440.42     11.48 o 
   5  -1  12      219.38      217.79     13.21 o 
   6  -1  12        1.84        1.66      2.74 o 
   7  -1  12       21.30       19.64     21.45 o 
 -10   0  12        0.06        1.92      3.47 o 
  -9   0  12       45.95       49.07      8.90 o 
  -8   0  12        0.44        1.56      2.54 o 
  -7   0  12       39.59       33.01     16.59 o 
  -6   0  12        0.77        2.50      2.84 o 
  -5   0  12       17.43       21.69      9.09 o 
  -4   0  12       24.75       32.13     13.00 o 
  -3   0  12      116.84      118.12     12.00 o 
  -2   0  12        2.31        1.16      1.95 o 
  -1   0  12        5.33        8.21      4.56 o 
   0   0  12      249.52      277.63     18.37 o 
   1   0  12      201.28      188.53      9.70 o 
   2   0  12     1634.39     1692.89     51.32 o 
   3   0  12      119.88      119.62      5.71 o 
   4   0  12      456.77      436.22      7.61 o 
   5   0  12       53.37       52.70      8.01 o 
   6   0  12        7.16        7.80      5.52 o 
   7   0  12        4.12        2.74      4.72 o 
 -10   1  12        0.04        0.18      3.15 o 
  -9   1  12        4.26        2.51      6.91 o 
  -8   1  12       69.69       70.28      6.74 o 
  -7   1  12       18.05       22.11     12.49 o 
  -6   1  12      163.22      153.23      9.68 o 
  -5   1  12       13.03       11.41      4.76 o 
  -4   1  12       34.39       33.02      4.42 o 
  -3   1  12       16.20       20.53      8.98 o 
  -2   1  12        5.76        6.61      3.24 o 
  -1   1  12       16.31       22.32      3.52 o 
   0   1  12       58.74       53.77      3.18 o 
   1   1  12      142.43      132.85      3.75 o 
   2   1  12      240.44      221.19      8.68 o 
   3   1  12        0.80        1.20      0.95 o 
   4   1  12      183.44      170.85     10.20 o 
   5   1  12        0.38       -0.37      4.61 o 
   6   1  12       12.15       11.73      6.43 o 
   7   1  12       14.77       11.89     16.59 o 
 -10   2  12       11.32        9.99      8.89 o 
  -9   2  12        0.43        2.27      3.14 o 
  -8   2  12       63.95       58.72     19.21 o 
  -7   2  12       87.64       83.20      8.43 o 
  -6   2  12      113.62      107.56      6.45 o 
  -5   2  12      125.94      143.69      7.82 o 
  -4   2  12      145.01      154.91      9.63 o 
  -3   2  12       12.34       13.87      6.45 o 
  -2   2  12        0.99        1.99      2.69 o 
  -1   2  12      957.26      885.62     60.84 o 
   0   2  12        1.68        3.61      1.67 o 
   1   2  12       68.46       59.31      2.94 o 
   2   2  12        9.10        7.14      1.67 o 
   3   2  12       22.63       22.56     11.43 o 
   4   2  12       83.92       80.69      5.28 o 
   5   2  12        2.93        1.53      4.31 o 
   6   2  12       10.38       13.26     16.22 o 
 -10   3  12        0.01        1.41      3.70 o 
  -9   3  12      170.55      172.24     12.67 o 
  -8   3  12      121.09      113.21      8.99 o 
  -7   3  12       15.02       19.76      5.87 o 
  -6   3  12      369.92      364.85     12.14 o 
  -5   3  12      191.61      195.10     10.69 o 
  -4   3  12      221.91      215.06     11.11 o 
  -3   3  12       52.65       49.36      4.31 o 
  -2   3  12       58.16       57.02      4.22 o 
  -1   3  12        0.40        0.04      1.04 o 
   0   3  12        3.34        2.04      1.56 o 
   1   3  12        3.20        2.37      3.26 o 
   2   3  12        0.95        2.44      2.56 o 
   3   3  12       38.28       39.44      5.78 o 
   4   3  12        0.04       -0.66      2.53 o 
   5   3  12       10.46       10.20      8.72 o 
   6   3  12        3.32        4.81      7.35 o 
  -9   4  12      176.06      161.76     13.66 o 
  -8   4  12      648.88      655.54     27.53 o 
  -7   4  12       23.57       22.59      6.50 o 
  -6   4  12       11.90       13.32      4.86 o 
  -5   4  12       28.18       31.06     12.10 o 
  -4   4  12       23.38       21.66      4.48 o 
  -3   4  12       14.54       13.84      8.91 o 
  -2   4  12       11.81        9.42      4.07 o 
  -1   4  12      180.58      205.60      9.87 o 
   0   4  12      424.14      382.30     25.26 o 
   1   4  12      173.37      184.47     12.82 o 
   2   4  12      199.66      165.85     15.81 o 
   3   4  12       11.30       10.64      4.95 o 
   4   4  12        9.38       10.65      6.23 o 
   5   4  12      125.26      155.17     14.76 o 
  -9   5  12       98.56       86.32      7.23 o 
  -8   5  12      391.29      406.64     11.71 o 
  -7   5  12       16.67       11.98      4.88 o 
  -6   5  12       54.84       53.10      6.88 o 
  -5   5  12       46.14       36.96      5.84 o 
  -4   5  12        3.46        4.45      2.76 o 
  -3   5  12        2.67        1.98      2.50 o 
  -2   5  12        1.02        1.18      1.35 o 
  -1   5  12       34.06       36.35     23.23 o 
   0   5  12        5.09        3.90      8.49 o 
   1   5  12        3.64        4.18      3.88 o 
   2   5  12        0.20        2.33      3.72 o 
   3   5  12        0.76        3.60      4.29 o 
   4   5  12        2.54        3.00      3.03 o 
  -9   6  12        0.00        1.04      2.13 o 
  -8   6  12       28.31       27.89     10.25 o 
  -7   6  12       64.68       72.69      8.97 o 
  -6   6  12       73.28       68.97      6.82 o 
  -5   6  12        1.48        3.99      2.34 o 
  -4   6  12        9.88        8.54      4.12 o 
  -3   6  12        8.71        4.26      2.63 o 
  -1   6  12        0.70        5.91      5.09 o 
   0   6  12       75.76       81.48     11.02 o 
   1   6  12        0.74        1.94      2.10 o 
   2   6  12       74.55       73.99      9.74 o 
   3   6  12       64.07       69.38      9.10 o 
  -8   7  12       16.28       13.25      9.69 o 
  -7   7  12        1.53        2.71      2.87 o 
  -6   7  12        0.48        1.39      1.60 o 
  -5   7  12        0.21        1.38      2.24 o 
  -4   7  12       22.59       27.24     21.61 o 
  -3   7  12        1.43        3.70      4.52 o 
  -2   7  12        9.84        7.48      5.32 o 
  -1   7  12       27.42       24.03     13.96 o 
   0   7  12       16.30       13.14      6.09 o 
   1   7  12       60.74       49.28     14.67 o 
   2   7  12       14.73        6.62      9.47 o 
  -7   8  12       19.80       14.76      9.90 o 
  -6   8  12        9.47        9.22     15.58 o 
  -5   8  12        8.87        6.30      9.92 o 
  -4   8  12      250.68      255.74     22.95 o 
  -3   8  12      223.11      204.84     20.01 o 
  -2   8  12       81.87       64.29     10.29 o 
  -1   8  12       22.52       20.81     17.07 o 
   0   8  12        3.60        3.08      6.78 o 
   1   8  12      149.89      173.13     15.74 o 
  -5   9  12       29.37       28.41      7.16 o 
  -4   9  12        2.34       -0.34      6.25 o 
  -3   9  12        5.01        5.13      6.27 o 
  -2   9  12       34.77       44.58      9.49 o 
  -1 -11  13       38.46       37.62      8.90 o 
   0 -11  13       86.77       94.01      9.03 o 
   1 -11  13        0.79        2.01      3.47 o 
   2 -11  13        0.60        1.09      2.39 o 
   3 -11  13       12.68        8.82     12.95 o 
  -3 -10  13       20.15       15.84     10.55 o 
  -2 -10  13        9.77        7.31      5.03 o 
  -1 -10  13       61.07       55.43     10.11 o 
   0 -10  13        4.96        2.85      3.37 o 
   1 -10  13        2.12        2.34      3.06 o 
   2 -10  13      140.41      148.08     11.58 o 
   3 -10  13        1.02        0.12      1.65 o 
   4 -10  13      138.97      164.46     19.76 o 
   5 -10  13       33.14       39.43      9.01 o 
  -4  -9  13      120.87      127.56     11.74 o 
  -3  -9  13       10.85        7.84      7.43 o 
  -2  -9  13      144.83      142.86      9.65 o 
  -1  -9  13        1.24        2.23      4.56 o 
   0  -9  13       11.51       12.99      7.93 o 
   1  -9  13        1.16        2.23      2.47 o 
   2  -9  13        0.07        0.92      2.11 o 
   3  -9  13       12.87       11.57     11.10 o 
   4  -9  13      116.57      154.81     17.36 o 
   5  -9  13       12.68       11.84     18.78 o 
  -6  -8  13       24.63       17.73     19.74 o 
  -5  -8  13       30.03       24.09     16.15 o 
  -4  -8  13        0.12        1.82      2.98 o 
  -3  -8  13       29.14       21.52      9.63 o 
  -2  -8  13      339.18      350.79     18.00 o 
  -1  -8  13       60.66       65.39     12.46 o 
   0  -8  13       27.77       28.26     14.13 o 
   1  -8  13        9.63        7.52      3.92 o 
   2  -8  13      117.94      125.16     10.49 o 
   3  -8  13        0.59        0.62      1.56 o 
   4  -8  13      184.57      237.28     22.95 o 
   5  -8  13       34.26       27.81     24.44 o 
   6  -8  13        6.91        7.42      8.08 o 
  -6  -7  13       25.24       16.75     10.77 o 
  -5  -7  13        1.00        1.08      3.14 o 
  -4  -7  13        0.63        0.80      2.27 o 
  -3  -7  13      164.02      176.55     13.46 o 
  -2  -7  13        0.04        1.85      3.05 o 
  -1  -7  13       79.88       84.42     22.64 o 
   0  -7  13       62.52       58.04      7.86 o 
   1  -7  13        4.30        7.06      4.08 o 
   2  -7  13        0.07       -0.20      2.04 o 
   3  -7  13        9.66       15.81      7.51 o 
   4  -7  13        7.55        5.04      5.18 o 
   5  -7  13       47.92       66.78     10.22 o 
   6  -7  13       12.18       18.91     18.30 o 
   7  -7  13      100.33      102.65     12.39 o 
  -7  -6  13       41.44       40.49      8.19 o 
  -6  -6  13        8.89       10.69      7.18 o 
  -5  -6  13       79.44       71.62      6.99 o 
  -4  -6  13        9.62        6.70      3.72 o 
  -3  -6  13      477.52      504.55     19.98 o 
  -2  -6  13       15.59       14.62      6.10 o 
  -1  -6  13      471.28      484.21     22.28 o 
   0  -6  13        0.02        1.83      2.92 o 
   1  -6  13      109.45      106.18      7.07 o 
   2  -6  13      131.74       93.84      7.01 o 
   3  -6  13      312.50      231.76     12.72 o 
   4  -6  13        0.46        1.51      5.04 o 
   5  -6  13       43.49       41.78      7.73 o 
   6  -6  13        3.36        4.59      3.63 o 
   7  -6  13        2.18        3.47      4.08 o 
  -8  -5  13        9.49        8.70      6.41 o 
  -7  -5  13       13.87       12.98      5.83 o 
  -6  -5  13       44.07       39.47      5.74 o 
  -5  -5  13       18.73       14.06      6.21 o 
  -4  -5  13       55.89       58.17      4.32 o 
  -3  -5  13       21.08       18.18      3.06 o 
  -2  -5  13     1446.73     1436.21     75.78 o 
  -1  -5  13      163.21      167.90     15.61 o 
   0  -5  13      357.40      362.19     13.54 o 
   1  -5  13       24.52       18.96      8.00 o 
   2  -5  13      255.41      234.03     12.50 o 
   3  -5  13        9.09       10.67      2.51 o 
   4  -5  13        2.73        2.56      2.05 o 
   5  -5  13       11.16       11.00     20.42 o 
   6  -5  13        0.40        0.64      2.01 o 
   7  -5  13       64.07       67.63     18.69 o 
  -8  -4  13        3.76        5.05      3.34 o 
  -7  -4  13        3.47        1.96      1.87 o 
  -6  -4  13       65.59       71.72      6.36 o 
  -5  -4  13       30.14       32.58      4.69 o 
  -4  -4  13      165.21      147.16      8.51 o 
  -3  -4  13      640.79      649.85     27.95 o 
  -2  -4  13       25.00       26.76      4.16 o 
  -1  -4  13      452.85      443.68     19.17 o 
   0  -4  13        4.64        5.17      1.65 o 
   1  -4  13      194.85      165.72      7.61 o 
   2  -4  13       26.82       13.28      7.99 o 
   3  -4  13       32.06       34.21      2.65 o 
   4  -4  13       69.55       57.49      4.41 o 
   5  -4  13       30.60       30.76      5.11 o 
   6  -4  13       11.46        7.87      6.00 o 
   7  -4  13        1.12        2.30      2.62 o 
  -9  -3  13       45.41       23.67     13.50 o 
  -8  -3  13       10.46       10.34      8.64 o 
  -7  -3  13        5.80        4.40      3.07 o 
  -6  -3  13      161.23      124.08      9.00 o 
  -5  -3  13      159.32      148.23     10.21 o 
  -4  -3  13       57.20       49.70      4.31 o 
  -3  -3  13        9.19        9.63      5.24 o 
  -2  -3  13      186.94      190.99      6.74 o 
  -1  -3  13       11.85        9.40      4.29 o 
   0  -3  13        5.61        4.31      2.92 o 
   1  -3  13       38.38       32.10      3.39 o 
   2  -3  13       18.83       31.05     14.85 o 
   3  -3  13        2.80        2.48      1.99 o 
   4  -3  13      135.58      120.47      6.45 o 
   5  -3  13       14.11       13.42      7.58 o 
   6  -3  13       21.52       24.20      4.91 o 
   7  -3  13      100.14      125.80      9.78 o 
  -9  -2  13       62.66       70.24      7.93 o 
  -8  -2  13        4.18        6.15      3.79 o 
  -7  -2  13       12.22       13.17      6.45 o 
  -6  -2  13       78.48       76.99      6.21 o 
  -5  -2  13      264.37      264.47     14.00 o 
  -4  -2  13       10.14       13.57      6.06 o 
  -3  -2  13      293.16      315.82     11.80 o 
  -2  -2  13       32.77       39.04     22.13 o 
  -1  -2  13      241.18      222.16     41.73 o 
   0  -2  13        4.36        2.77      2.01 o 
   1  -2  13      303.33      291.08     14.31 o 
   2  -2  13        6.14        4.04      4.04 o 
   3  -2  13       38.50       42.05      3.71 o 
   4  -2  13        6.13        5.05      3.17 o 
   5  -2  13        2.19        2.12      2.14 o 
   6  -2  13        1.26        0.92      1.81 o 
   7  -2  13       58.72       63.75      8.49 o 
  -9  -1  13        7.50        5.88      3.06 o 
  -8  -1  13        0.32        3.39      2.73 o 
  -7  -1  13        7.53        8.18      4.80 o 
  -6  -1  13       12.17       13.40      9.07 o 
  -5  -1  13       39.10       41.90     16.00 o 
  -4  -1  13        3.66        4.96      2.56 o 
  -3  -1  13      221.80      229.85     13.10 o 
  -2  -1  13      130.04      139.61      9.88 o 
  -1  -1  13        7.06        8.03      5.89 o 
   0  -1  13       45.20       51.79      7.16 o 
   1  -1  13       14.78       13.42     10.65 o 
   2  -1  13        1.72        1.59      2.00 o 
   3  -1  13       18.96       19.36      6.95 o 
   4  -1  13      307.38      321.16     14.55 o 
   5  -1  13      120.73      119.48      7.08 o 
   6  -1  13       14.57       16.54     13.28 o 
   7  -1  13       36.78       38.72      7.26 o 
  -9   0  13       15.03       10.07      5.65 o 
  -8   0  13       38.88       30.11     16.86 o 
  -7   0  13        5.57        5.18      5.97 o 
  -6   0  13        0.24        1.28      2.22 o 
  -5   0  13       75.56       77.00      5.88 o 
  -4   0  13       25.77       25.13      7.49 o 
  -3   0  13      144.22      139.75      9.17 o 
  -2   0  13      159.24      158.59      8.40 o 
  -1   0  13        5.83        7.44      4.23 o 
   0   0  13     1260.52     1354.06     18.11 o 
   1   0  13      109.93      105.20      6.70 o 
   2   0  13        8.42        8.43      3.53 o 
   3   0  13       83.12       84.78      4.49 o 
   4   0  13      177.41      176.07     10.84 o 
   5   0  13       10.19       10.24      6.48 o 
   6   0  13       88.97       93.64     12.14 o 
   7   0  13       44.06       40.68     21.58 o 
  -9   1  13        3.23        1.72      3.82 o 
  -8   1  13        1.46        4.23      2.95 o 
  -7   1  13       55.96       52.56      7.30 o 
  -6   1  13        0.60        3.02      2.71 o 
  -5   1  13      166.70      171.17     10.17 o 
  -4   1  13       10.87       10.82      4.89 o 
  -3   1  13       13.32       17.02      7.80 o 
  -2   1  13       37.89       42.10      4.91 o 
  -1   1  13        6.08        4.69      2.49 o 
   0   1  13      568.93      574.74     23.44 o 
   1   1  13       21.40       17.14      2.77 o 
   2   1  13      324.78      336.83     14.33 o 
   3   1  13        4.35        4.00      2.26 o 
   4   1  13      525.68      503.02     36.95 o 
   5   1  13       29.69       30.98     22.41 o 
   6   1  13       18.91       15.72     17.84 o 
  -9   2  13       16.66       15.78      9.06 o 
  -8   2  13      110.49      106.14      9.65 o 
  -7   2  13       14.01       16.06      7.32 o 
  -6   2  13       50.55       54.74      7.32 o 
  -5   2  13       21.14       24.04     11.12 o 
  -4   2  13       93.53      100.07      7.20 o 
  -3   2  13        5.12        4.93      2.95 o 
  -2   2  13       40.40       41.96      3.92 o 
  -1   2  13       24.59       20.88      3.31 o 
   0   2  13      331.19      317.70      9.69 o 
   1   2  13      161.29      133.88     11.53 o 
   2   2  13       90.21       80.27      8.40 o 
   3   2  13      177.96      169.46     11.41 o 
   4   2  13      207.40      202.51     15.06 o 
   5   2  13       13.52       14.85     17.27 o 
   6   2  13        4.55        5.89      9.54 o 
  -9   3  13       83.15       91.24      9.70 o 
  -8   3  13       83.62       79.36     10.98 o 
  -7   3  13      342.36      364.30     14.18 o 
  -6   3  13       53.29       54.43      7.23 o 
  -5   3  13       29.11       33.48      5.74 o 
  -4   3  13       65.78       59.04      6.16 o 
  -3   3  13       36.62       37.09      4.87 o 
  -2   3  13        0.74        1.63      1.85 o 
  -1   3  13      331.32      325.88      9.95 o 
   0   3  13       14.89       10.69      3.35 o 
   1   3  13       55.56       55.05      7.00 o 
   2   3  13       18.93       16.56     13.35 o 
   3   3  13        1.65        2.69      2.75 o 
   4   3  13       34.42       42.25     28.88 o 
   5   3  13       42.09       36.46     30.66 o 
  -9   4  13       84.60       82.36      8.90 o 
  -8   4  13        0.22        1.14      3.90 o 
  -7   4  13      214.52      228.19     16.96 o 
  -6   4  13      230.49      238.78     12.69 o 
  -5   4  13        0.92        1.28      1.89 o 
  -4   4  13        3.87        5.54      2.68 o 
  -3   4  13       29.45       29.09      4.27 o 
  -2   4  13       97.69       83.65      5.55 o 
  -1   4  13        1.55        3.84      2.77 o 
   0   4  13      253.96      267.99     19.07 o 
   1   4  13        8.18        8.65     11.04 o 
   2   4  13      323.21      320.74     18.18 o 
   3   4  13        0.46        0.71      3.49 o 
   4   4  13       68.77       77.98     12.71 o 
  -9   5  13      154.28      155.20     11.14 o 
  -8   5  13       19.72       13.81      6.99 o 
  -7   5  13      220.98      233.88     12.80 o 
  -6   5  13       10.96        9.07      4.29 o 
  -5   5  13      257.47      242.91     17.40 o 
  -4   5  13        1.16        2.10      3.86 o 
  -3   5  13        0.29        0.29      1.43 o 
  -2   5  13       82.90       64.07      7.89 o 
  -1   5  13        3.11        6.66      7.16 o 
   0   5  13       40.91       42.53     25.94 o 
   1   5  13       33.77       27.31     16.91 o 
   2   5  13        5.83        6.05      5.66 o 
   3   5  13      144.56      153.73     14.99 o 
  -8   6  13        7.04        7.92      4.39 o 
  -7   6  13        1.15        1.99      2.67 o 
  -6   6  13       74.10       73.66      6.40 o 
  -5   6  13        1.69        2.18      2.57 o 
  -4   6  13        5.59        3.65      3.30 o 
  -3   6  13        2.74        1.53      4.29 o 
  -2   6  13       98.79      106.71     12.02 o 
  -1   6  13      144.42      174.24     14.47 o 
   0   6  13       96.82       92.29     11.13 o 
   1   6  13        2.09        2.72      5.52 o 
   2   6  13       82.55       97.51     22.91 o 
   3   6  13        2.45        5.54      5.57 o 
  -7   7  13       30.89       21.74      9.68 o 
  -6   7  13        2.77        1.46      2.33 o 
  -5   7  13        7.30        5.68      5.38 o 
  -4   7  13       12.56        7.76      9.49 o 
  -3   7  13        2.16        2.97      2.76 o 
  -2   7  13      125.56      146.96     13.51 o 
  -1   7  13       13.97       11.07     12.23 o 
   0   7  13        0.04        3.13      3.72 o 
   1   7  13       82.54       77.80     11.07 o 
  -6   8  13       19.18       19.42     27.08 o 
  -5   8  13       24.85       21.47     23.18 o 
  -4   8  13       29.53       11.80     15.10 o 
  -3   8  13      254.14      268.52     26.26 o 
  -2   8  13      198.99      213.94     21.70 o 
  -1   8  13       21.50       17.18     25.67 o 
   0   8  13        0.97        0.71      2.62 o 
   1 -11  14        9.60        5.81      5.80 o 
  -3 -10  14        6.71        3.96      5.69 o 
  -2 -10  14        4.81        7.25      6.84 o 
  -1 -10  14       25.72       22.28     14.30 o 
   0 -10  14        0.00        1.89      3.47 o 
   1 -10  14        1.56        0.75      3.72 o 
   2 -10  14       41.83       44.31      5.95 o 
   3 -10  14       19.77       14.85     15.72 o 
   4 -10  14       62.21       60.99     11.11 o 
  -4  -9  14       34.06       35.42      7.90 o 
  -3  -9  14       11.80       11.01      7.12 o 
  -2  -9  14       19.19       22.01      9.89 o 
  -1  -9  14       15.65       13.73      9.88 o 
   0  -9  14       28.57       27.06     11.89 o 
   1  -9  14       56.03       58.20      6.24 o 
   2  -9  14       11.50        8.94      5.65 o 
   3  -9  14       36.66       32.09      5.76 o 
   4  -9  14        3.34        3.15      4.43 o 
   5  -9  14        0.36        1.46      5.86 o 
  -5  -8  14        1.65        2.84      3.90 o 
  -4  -8  14       40.20       40.95     23.77 o 
  -3  -8  14       29.07       31.93     11.34 o 
  -2  -8  14       91.59       85.05      7.84 o 
  -1  -8  14        6.79       11.38      7.77 o 
   0  -8  14       11.28        9.40      5.84 o 
   1  -8  14       27.50       26.34      6.05 o 
   2  -8  14       45.12       43.14      5.20 o 
   3  -8  14       26.09       25.25     11.91 o 
   4  -8  14        5.38       12.41     17.71 o 
   5  -8  14       57.73       65.87     33.97 o 
   6  -8  14       26.77       42.05      8.88 o 
  -6  -7  14        1.26        1.76      2.48 o 
  -5  -7  14       41.98       46.61     21.72 o 
  -4  -7  14       25.36       21.60     10.52 o 
  -3  -7  14       41.47       44.65     19.04 o 
  -2  -7  14       68.68       74.33     18.68 o 
  -1  -7  14        3.99        4.39      2.61 o 
   0  -7  14        4.63        4.37      3.17 o 
   1  -7  14        6.52        5.86      3.30 o 
   2  -7  14       11.36       12.39      6.65 o 
   3  -7  14        0.54        0.43      1.75 o 
   4  -7  14       19.09       13.62     19.05 o 
   5  -7  14       34.44       41.11      8.49 o 
   6  -7  14        8.88       10.18     17.93 o 
  -7  -6  14       71.61       80.10      8.28 o 
  -6  -6  14       11.48       15.49      9.03 o 
  -5  -6  14        6.54        4.61      4.35 o 
  -4  -6  14      103.03      113.95      9.13 o 
  -3  -6  14       46.56       50.39     19.04 o 
  -2  -6  14      362.88      392.51     18.22 o 
  -1  -6  14      151.90      163.10     12.18 o 
   0  -6  14        1.98        3.04      2.43 o 
   1  -6  14        5.90        8.17      3.46 o 
   2  -6  14      107.29       92.45      6.37 o 
   3  -6  14      176.12      161.63     11.37 o 
   4  -6  14        5.01        3.70      5.29 o 
   5  -6  14        4.03        3.60      4.52 o 
   6  -6  14       22.37       20.26     24.18 o 
  -8  -5  14        3.30        1.34      3.88 o 
  -7  -5  14        3.45        2.66      2.20 o 
  -6  -5  14       40.23       40.42      4.12 o 
  -5  -5  14       85.34       85.76      5.83 o 
  -4  -5  14        8.66        6.66      4.03 o 
  -3  -5  14       51.09       46.12      3.60 o 
  -2  -5  14      291.41      299.12     22.47 o 
  -1  -5  14       21.51       21.65     10.84 o 
   0  -5  14      205.76      190.49     16.45 o 
   1  -5  14        9.15        7.64      6.62 o 
   2  -5  14       50.46       47.17      6.40 o 
   3  -5  14        8.95       11.83      8.52 o 
   4  -5  14       10.26        6.64      5.98 o 
   5  -5  14       13.62       10.75     11.91 o 
   6  -5  14       28.46       34.52      6.89 o 
   7  -5  14       50.66       43.85      7.96 o 
  -8  -4  14       17.88       14.75      8.24 o 
  -7  -4  14        9.04        8.11      5.71 o 
  -6  -4  14       10.87       11.05      7.30 o 
  -5  -4  14       28.99       23.32      4.13 o 
  -4  -4  14       71.22       80.77      6.00 o 
  -3  -4  14       94.99       95.47      5.22 o 
  -2  -4  14      105.92      108.45      6.96 o 
  -1  -4  14      116.18      115.80      6.51 o 
   0  -4  14      128.27      127.02     12.21 o 
   1  -4  14       70.10       57.66      7.32 o 
   2  -4  14      660.00      614.06     36.98 o 
   3  -4  14       26.02       35.94      2.67 o 
   4  -4  14       90.72       76.33      5.21 o 
   5  -4  14      132.22      148.91     13.28 o 
   6  -4  14       39.85       34.82      4.88 o 
   7  -4  14      135.72      143.19     12.21 o 
  -8  -3  14       24.98       24.34     12.66 o 
  -7  -3  14       38.50       33.44      7.94 o 
  -6  -3  14      166.31      127.66      9.23 o 
  -5  -3  14      220.27      220.08     12.14 o 
  -4  -3  14       87.72       93.81      6.18 o 
  -3  -3  14      149.00      146.56      8.53 o 
  -2  -3  14      920.85      954.95     37.02 o 
  -1  -3  14      221.34      210.15     21.81 o 
   0  -3  14        2.06        3.17      2.14 o 
   1  -3  14      174.63      160.60     14.67 o 
   2  -3  14        0.37        1.83      2.46 o 
   3  -3  14       10.13       17.05      8.12 o 
   4  -3  14       28.47       22.21      4.64 o 
   5  -3  14       37.45       45.35     10.51 o 
   6  -3  14       34.88       34.46      5.65 o 
  -9  -2  14       21.64       20.43     16.72 o 
  -8  -2  14        1.81        1.03      2.46 o 
  -7  -2  14        5.37        6.76      4.62 o 
  -6  -2  14       10.04       11.51      7.49 o 
  -5  -2  14       23.80       24.29      8.05 o 
  -4  -2  14      375.69      374.86     13.75 o 
  -3  -2  14      321.93      339.98     15.83 o 
  -2  -2  14      380.73      387.71     25.44 o 
  -1  -2  14       61.44       70.68      8.35 o 
   0  -2  14      612.66      593.87     37.97 o 
   1  -2  14     1319.96     1200.25     39.11 o 
   2  -2  14        4.20        1.53      3.76 o 
   3  -2  14       25.48       26.33     10.68 o 
   4  -2  14        0.00        0.75      1.51 o 
   5  -2  14        1.24        1.36      2.42 o 
   6  -2  14       13.57       19.35     13.48 o 
   7  -2  14      121.33      143.83     12.21 o 
  -9  -1  14        8.90        7.74      5.97 o 
  -8  -1  14        0.93        1.16      3.02 o 
  -7  -1  14        1.34        2.65      2.80 o 
  -6  -1  14      194.19      173.13     10.70 o 
  -5  -1  14       86.78       74.30      5.74 o 
  -4  -1  14       43.92       38.90      5.34 o 
  -3  -1  14      224.43      212.07     15.77 o 
  -2  -1  14       78.91       73.65      9.22 o 
  -1  -1  14       31.20       31.81     17.93 o 
   0  -1  14      247.07      243.13     16.84 o 
   2  -1  14        3.70        2.01      2.90 o 
   3  -1  14      130.27      133.08     11.09 o 
   4  -1  14       44.49       47.05      4.97 o 
   5  -1  14      120.98      122.61     15.24 o 
   6  -1  14        4.55        4.61      3.99 o 
  -9   0  14        2.59        2.64      3.61 o 
  -8   0  14        3.03        3.47      2.58 o 
  -7   0  14        1.16        1.60      2.45 o 
  -6   0  14       95.42      104.09      9.63 o 
  -5   0  14       43.55       46.11      6.75 o 
  -4   0  14       17.73       21.54      7.85 o 
  -3   0  14        0.81       -0.18      3.81 o 
  -2   0  14       40.92       44.77      6.22 o 
  -1   0  14        3.53        2.81      2.68 o 
   0   0  14     1112.36     1083.82     44.06 o 
   1   0  14       12.17       13.39      6.56 o 
   2   0  14        0.99        1.72      1.90 o 
   3   0  14       57.97       54.92      3.35 o 
   4   0  14       33.51       38.72     21.10 o 
   5   0  14        4.93       10.70      6.11 o 
   6   0  14        8.12        8.88      5.34 o 
  -9   1  14        1.00        3.42      5.36 o 
  -8   1  14        1.99        2.83      3.88 o 
  -7   1  14      248.90      237.83     13.15 o 
  -6   1  14        6.00        8.04      4.48 o 
  -5   1  14       19.23       22.81      7.59 o 
  -4   1  14        7.79       10.15      5.23 o 
  -3   1  14        5.42        6.24      2.88 o 
  -2   1  14        7.30       12.04      6.30 o 
  -1   1  14       65.78       60.70      4.58 o 
   0   1  14       39.33       33.62      3.30 o 
   1   1  14        1.61        1.87      1.67 o 
   2   1  14       69.87       69.93      4.42 o 
   3   1  14       65.86       65.03      6.23 o 
   4   1  14      444.50      428.80     33.84 o 
   5   1  14       49.46       45.43     27.11 o 
  -9   2  14       10.23        6.24      3.91 o 
  -8   2  14       29.34       26.00     12.95 o 
  -7   2  14       83.87       85.09     12.16 o 
  -6   2  14       10.13       11.95      6.37 o 
  -5   2  14        0.19        0.64      2.28 o 
  -4   2  14      171.43      174.51     11.58 o 
  -3   2  14      224.79      201.79     11.53 o 
  -2   2  14      212.84      205.84     11.00 o 
  -1   2  14      511.91      481.58     20.00 o 
   0   2  14      205.52      194.02      9.61 o 
   1   2  14        6.59        6.21      3.47 o 
   2   2  14       15.55       15.47     10.50 o 
   3   2  14      374.93      365.35     13.15 o 
   4   2  14       51.43       33.52     26.74 o 
   5   2  14        1.29        4.61      6.09 o 
  -9   3  14       50.28       44.39      8.49 o 
  -8   3  14      110.46      113.09      9.03 o 
  -7   3  14        1.85        3.58      2.23 o 
  -6   3  14       24.22       25.22      9.88 o 
  -5   3  14       38.31       39.79      5.68 o 
  -4   3  14      116.97      104.73      9.96 o 
  -3   3  14       20.55       25.21      4.01 o 
  -2   3  14        0.40        1.43      2.97 o 
  -1   3  14        0.10        0.64      1.40 o 
   0   3  14        1.67        3.01      2.97 o 
   1   3  14       70.36       62.29      8.67 o 
   2   3  14        4.12        6.21      8.08 o 
   3   3  14       15.23       10.20     11.80 o 
   4   3  14       19.68       20.51     20.97 o 
   5   3  14       54.89       58.71     10.04 o 
  -9   4  14        6.58        7.64      6.23 o 
  -8   4  14        2.66        3.50      3.04 o 
  -7   4  14        0.08        1.22      1.77 o 
  -6   4  14        9.15        8.07      5.56 o 
  -5   4  14        0.27        1.25      2.94 o 
  -4   4  14       25.04       20.51      4.76 o 
  -3   4  14       40.98       41.50      3.88 o 
  -2   4  14       42.41       33.25      3.49 o 
  -1   4  14      232.36      227.41     17.57 o 
   0   4  14      107.76      113.97     12.66 o 
   1   4  14        6.90        6.84      9.77 o 
   2   4  14      229.01      245.52     20.49 o 
   3   4  14      249.45      281.98     22.95 o 
   4   4  14       34.57       40.59     37.40 o 
  -8   5  14      200.31      203.79     12.31 o 
  -7   5  14        0.26        2.08      2.39 o 
  -6   5  14        1.54        0.99      2.19 o 
  -5   5  14      129.33      132.92      7.66 o 
  -4   5  14        2.35        2.82      2.95 o 
  -3   5  14        8.77        6.66      5.19 o 
  -2   5  14        6.67        8.72      9.13 o 
  -1   5  14        4.74        5.36      5.32 o 
   0   5  14        9.79       10.24      7.55 o 
   1   5  14       11.73       11.50     15.01 o 
   2   5  14        0.79        2.49      4.13 o 
   3   5  14       57.59       53.89      7.99 o 
  -8   6  14      151.14      135.17      8.00 o 
  -7   6  14       86.45       82.02      6.64 o 
  -6   6  14       27.19       24.20     13.21 o 
  -5   6  14       20.12       18.68     14.19 o 
  -4   6  14       26.53       22.36     22.36 o 
  -3   6  14        0.07        2.28      4.49 o 
  -2   6  14       11.13        5.16      4.52 o 
  -1   6  14       40.18       44.54      7.76 o 
   0   6  14        0.29        1.53      2.72 o 
   1   6  14       32.69       43.08     26.24 o 
   2   6  14       54.41       56.63      8.62 o 
  -7   7  14        6.34        5.78      3.08 o 
  -6   7  14        0.00        1.76      3.76 o 
  -5   7  14        7.92        5.52      3.72 o 
  -4   7  14        0.75        1.87      5.27 o 
  -3   7  14        4.70       12.12     14.37 o 
  -2   7  14        4.26        2.81      5.50 o 
  -1   7  14       10.18       11.59      8.42 o 
   0   7  14        0.26        0.64      3.88 o 
   1   7  14       11.34        4.11      4.40 o 
  -5   8  14        0.60        2.87      2.92 o 
  -4   8  14       80.16       76.25     11.61 o 
  -3   8  14        3.70        6.98      5.43 o 
  -2   8  14        0.74        2.35      5.16 o 
  -2 -10  15       12.34        7.50      5.99 o 
  -1 -10  15        0.00        2.17      3.79 o 
   0 -10  15       11.09        9.34      7.92 o 
   1 -10  15        7.87        5.82      5.56 o 
   2 -10  15        3.20        3.20      3.75 o 
   3 -10  15       37.95       40.22     23.14 o 
  -4  -9  15       95.08      105.44      9.79 o 
  -3  -9  15      101.34      112.58     16.84 o 
  -2  -9  15        2.65        6.12      4.76 o 
  -1  -9  15       69.51       70.52      8.09 o 
   0  -9  15        5.82        5.38      3.45 o 
   1  -9  15       35.04       30.16     19.65 o 
   2  -9  15      210.48      230.66     25.70 o 
   3  -9  15       11.22       11.13     10.31 o 
   4  -9  15       34.26       45.47      9.31 o 
  -5  -8  15        1.70        2.14      4.36 o 
  -4  -8  15      294.75      304.61     19.50 o 
  -3  -8  15        1.20        2.20      2.47 o 
  -2  -8  15        8.10        9.03      6.44 o 
  -1  -8  15       21.11       19.53      9.71 o 
   0  -8  15        1.31        2.84      2.33 o 
   1  -8  15       18.71       19.39     14.16 o 
   2  -8  15       31.85       44.05      5.36 o 
   3  -8  15        1.55        2.05      2.03 o 
   4  -8  15        8.95       11.39     17.45 o 
   5  -8  15        4.49        6.27      6.09 o 
  -6  -7  15       22.10       15.84     12.07 o 
  -5  -7  15      302.75      329.54     16.97 o 
  -4  -7  15        2.96        5.25      2.69 o 
  -3  -7  15        8.80        9.24      6.03 o 
  -2  -7  15       78.05       86.81     11.90 o 
  -1  -7  15       16.50       16.58      5.68 o 
   0  -7  15       29.20       26.90     13.06 o 
   1  -7  15        0.58        1.71      2.04 o 
   2  -7  15        4.77        6.56      5.32 o 
   3  -7  15        0.15        0.35      2.74 o 
   4  -7  15       60.84       76.25     10.59 o 
   5  -7  15        5.49        9.06     12.00 o 
   6  -7  15       43.08       63.93     10.93 o 
  -7  -6  15       20.71       18.79     13.83 o 
  -6  -6  15        3.68        4.16      3.86 o 
  -5  -6  15      155.85      144.50     11.79 o 
  -4  -6  15        0.60        1.67      2.30 o 
  -3  -6  15       56.88       55.56     18.26 o 
  -2  -6  15       21.89       22.86      8.58 o 
  -1  -6  15       13.86       18.42      9.50 o 
   0  -6  15       10.83        9.13      3.79 o 
   1  -6  15        0.43        1.76      2.16 o 
   2  -6  15       47.84       31.89      8.71 o 
   3  -6  15       17.86        7.39      7.16 o 
   4  -6  15        9.12       10.95     14.74 o 
   5  -6  15        9.05       12.30     10.29 o 
   6  -6  15       58.42       87.50     10.54 o 
  -7  -5  15       19.47       15.48      8.29 o 
  -6  -5  15       11.46       10.52      6.97 o 
  -5  -5  15        3.18        4.29      3.45 o 
  -4  -5  15      167.55      172.51     17.77 o 
  -3  -5  15       95.14      103.54     11.93 o 
  -2  -5  15       17.73       20.06     13.21 o 
  -1  -5  15       21.66       25.19     19.44 o 
   0  -5  15      218.35      199.82     13.23 o 
   1  -5  15       11.47       10.06      5.91 o 
   2  -5  15       26.60       23.11      4.81 o 
   3  -5  15        0.37        0.89      2.30 o 
   4  -5  15        0.21       -0.59      4.70 o 
   5  -5  15       11.36        9.88      8.44 o 
   6  -5  15        0.80        2.35      4.79 o 
  -8  -4  15       24.44       19.56     11.43 o 
  -7  -4  15        0.03        0.78      1.65 o 
  -6  -4  15       78.81       66.85      9.54 o 
  -5  -4  15       41.15       36.95      4.63 o 
  -4  -4  15        5.33        4.81      2.94 o 
  -3  -4  15      138.77      150.02      7.98 o 
  -2  -4  15      196.99      198.96     10.05 o 
  -1  -4  15       89.13       91.20      3.98 o 
   0  -4  15      481.93      446.16     29.41 o 
   1  -4  15       25.73       26.31     16.47 o 
   2  -4  15      240.35      214.47     16.13 o 
   3  -4  15        2.15        1.46      1.89 o 
   4  -4  15       26.52       18.09     16.24 o 
   5  -4  15       49.66       52.57      7.76 o 
   6  -4  15        3.57        3.72      6.62 o 
  -8  -3  15       19.59       15.62     12.28 o 
  -7  -3  15       41.30       35.26      6.14 o 
  -6  -3  15        0.01        0.42      2.60 o 
  -5  -3  15       44.31       48.40      5.39 o 
  -4  -3  15       34.74       32.31      5.34 o 
  -3  -3  15      271.20      266.59     13.05 o 
  -2  -3  15     1353.40     1456.79     55.40 o 
  -1  -3  15      224.22      222.09     17.52 o 
   0  -3  15      135.05      123.25     11.84 o 
   1  -3  15        0.15        1.03      3.38 o 
   2  -3  15       91.01       78.17      8.51 o 
   3  -3  15       18.40       21.24     12.21 o 
   4  -3  15       18.71       17.78     10.75 o 
   5  -3  15        3.35        1.94      2.89 o 
   6  -3  15        0.57        0.41      1.77 o 
  -9  -2  15        0.04        1.14      5.50 o 
  -8  -2  15        0.09        0.63      2.10 o 
  -7  -2  15       25.85       18.01      9.93 o 
  -6  -2  15       15.19       10.50      6.66 o 
  -5  -2  15        7.89        7.81      3.61 o 
  -4  -2  15      340.75      345.91     10.65 o 
  -3  -2  15       70.61       71.19      8.90 o 
  -2  -2  15      484.16      498.07     22.09 o 
  -1  -2  15      191.74      171.44     14.17 o 
   0  -2  15       42.67       37.19      6.05 o 
   2  -2  15        1.10        0.78      2.01 o 
   3  -2  15       38.05       35.53      4.78 o 
   4  -2  15        6.61        5.79      3.53 o 
   5  -2  15       41.75       44.47      5.87 o 
   6  -2  15       47.29       49.51     22.41 o 
  -9  -1  15       43.49       46.06      6.18 o 
  -8  -1  15        7.41        7.76      6.92 o 
  -7  -1  15        5.85        5.57      3.73 o 
  -6  -1  15      167.12      153.75     11.28 o 
  -5  -1  15        1.31        1.33      2.42 o 
  -4  -1  15       98.29       92.88      6.21 o 
  -3  -1  15        1.35        1.35      3.81 o 
  -2  -1  15       42.71       41.57     25.58 o 
  -1  -1  15      501.52      496.08     21.29 o 
   0  -1  15        0.11       -0.30      3.63 o 
   1  -1  15        0.05        0.80      1.44 o 
   2  -1  15        2.11        1.69      4.02 o 
   3  -1  15       65.03       61.15      4.64 o 
   4  -1  15        0.08        0.52      2.92 o 
   5  -1  15       19.78       17.16     14.81 o 
   6  -1  15       64.89       73.49      9.58 o 
  -9   0  15       20.17       16.30     14.98 o 
  -8   0  15        6.71        7.06      5.19 o 
  -7   0  15       38.17       32.45     14.51 o 
  -6   0  15        4.99        4.67      2.76 o 
  -5   0  15      139.55      132.08     10.29 o 
  -4   0  15       16.83       21.51      7.65 o 
  -3   0  15       20.19       17.73     11.66 o 
  -2   0  15      308.00      331.17     15.97 o 
  -1   0  15      536.11      549.19     16.02 o 
   0   0  15       27.99       29.57      5.03 o 
   1   0  15       37.82       30.98      3.13 o 
   2   0  15        5.42        4.71      3.42 o 
   3   0  15       13.69       15.05      7.62 o 
   4   0  15        3.99        3.26      2.94 o 
   5   0  15       13.57       15.81     11.20 o 
   6   0  15       57.44       51.79     29.61 o 
  -9   1  15        0.23        0.76      2.90 o 
  -8   1  15       42.46       33.76     20.97 o 
  -7   1  15       17.52       16.49      9.32 o 
  -6   1  15       45.60       43.18     15.42 o 
  -5   1  15        1.42        1.85      2.98 o 
  -4   1  15        2.29        1.90      2.36 o 
  -3   1  15       12.51       13.62      6.82 o 
  -2   1  15      382.67      383.34     17.69 o 
  -1   1  15       18.22       15.92      8.74 o 
   0   1  15      154.37      150.53      8.98 o 
   1   1  15       33.44       35.66      3.01 o 
   2   1  15        0.01        2.12      2.19 o 
   3   1  15      281.06      286.36     14.99 o 
   4   1  15      418.14      458.23     21.10 o 
   5   1  15        4.97        4.36      4.81 o 
  -9   2  15       48.03       43.56      8.61 o 
  -8   2  15       45.89       48.86      8.55 o 
  -7   2  15       45.82       42.02      7.18 o 
  -6   2  15       30.53       29.28     12.28 o 
  -5   2  15        3.05        3.06      2.52 o 
  -4   2  15       92.64       88.65      6.76 o 
  -3   2  15        4.24        5.95      2.85 o 
  -2   2  15        6.63        8.14      4.64 o 
  -1   2  15      115.49       98.17      6.34 o 
   0   2  15      174.95      166.42      8.52 o 
   1   2  15        4.23        2.33      3.06 o 
   2   2  15        0.60        1.51      3.29 o 
   3   2  15      194.54      197.33     16.86 o 
   4   2  15      124.51      141.46     16.15 o 
   5   2  15       58.15       62.26      9.58 o 
  -9   3  15       49.64       50.45      7.12 o 
  -8   3  15       74.71       71.53      8.66 o 
  -7   3  15       12.99       15.01      7.54 o 
  -6   3  15       33.74       34.34      5.89 o 
  -5   3  15       28.23       27.21     11.04 o 
  -4   3  15       15.91       13.20      6.39 o 
  -3   3  15       65.99       52.35      5.61 o 
  -2   3  15       10.57        9.10      4.87 o 
  -1   3  15        0.15        0.91      2.81 o 
   0   3  15        8.08        9.19      6.98 o 
   1   3  15       73.94       72.08      9.04 o 
   2   3  15        6.07        9.67      6.39 o 
   3   3  15        6.17        3.65      4.52 o 
  -8   4  15      211.75      211.99     15.73 o 
  -7   4  15        4.95        6.63      2.52 o 
  -6   4  15        1.66        0.82      2.65 o 
  -5   4  15        4.48        5.17      5.25 o 
  -4   4  15       10.78        8.56      5.07 o 
  -3   4  15       28.71       24.49      4.09 o 
  -2   4  15        0.38        1.67      3.47 o 
  -1   4  15      268.54      297.06     21.36 o 
   0   4  15        0.50        1.83      4.11 o 
   1   4  15        1.22        2.17      3.10 o 
   2   4  15      109.13      128.20     11.57 o 
   3   4  15       37.20       17.52     19.62 o 
  -8   5  15      116.88      123.36      8.04 o 
  -7   5  15        0.14        0.13      2.59 o 
  -6   5  15       13.47        9.79      7.90 o 
  -5   5  15      143.41      136.32     10.37 o 
  -4   5  15       27.89       18.89     11.98 o 
  -3   5  15       10.98       15.22     11.84 o 
  -2   5  15        3.95        3.15      5.04 o 
  -1   5  15       26.61       15.22      9.42 o 
   0   5  15        0.13       -0.46      4.31 o 
   1   5  15       99.15      121.13     13.67 o 
   2   5  15        1.76        3.58      5.13 o 
  -7   6  15        9.39        9.03      4.42 o 
  -6   6  15        2.72        3.72      3.16 o 
  -5   6  15        0.22        4.43      6.46 o 
  -4   6  15        3.31        3.35      2.87 o 
  -3   6  15       58.61       62.17      9.29 o 
  -2   6  15        7.72        8.53     11.25 o 
  -1   6  15       10.04       10.36     10.91 o 
   0   6  15       92.04       99.04     13.46 o 
   1   6  15      110.47      119.24     12.23 o 
  -6   7  15       24.06       15.40     18.28 o 
  -5   7  15        3.13        2.58      4.36 o 
  -4   7  15       57.28       60.12      9.97 o 
  -3   7  15        7.61        5.25      8.03 o 
  -2   7  15        9.53        8.76      9.88 o 
  -1   7  15        0.09        2.58      3.63 o 
  -1 -10  16        5.49        7.65      4.33 o 
   0 -10  16        6.73        5.86      5.91 o 
   1 -10  16       60.71       70.13      7.80 o 
   2 -10  16        6.20        4.83      7.61 o 
  -3  -9  16      205.51      234.79     14.27 o 
  -2  -9  16       72.94       72.27      8.38 o 
  -1  -9  16        5.90        6.30      4.94 o 
   0  -9  16       48.96       53.46      6.95 o 
   1  -9  16        6.39        8.22      7.65 o 
   2  -9  16        5.85        4.66      3.62 o 
   3  -9  16        7.05       10.34      7.99 o 
   4  -9  16       85.74      114.03     13.60 o 
  -5  -8  16      124.87      121.92     10.43 o 
  -4  -8  16       32.11       24.21     14.96 o 
  -3  -8  16       31.67       34.57     17.39 o 
  -2  -8  16        4.42        5.83      4.57 o 
  -1  -8  16        3.00        3.81      2.37 o 
   0  -8  16        0.01        2.28      5.75 o 
   1  -8  16        2.26       -0.43      5.43 o 
   2  -8  16       10.44        8.54      8.48 o 
   3  -8  16        3.86        1.64      4.72 o 
   4  -8  16       49.54       54.48     10.88 o 
  -6  -7  16       65.57       59.77      7.74 o 
  -5  -7  16       13.84       13.42     12.68 o 
  -4  -7  16        0.56        1.69      2.57 o 
  -3  -7  16       63.61       68.94      7.88 o 
  -2  -7  16        5.99        6.46      3.18 o 
  -1  -7  16        0.00        2.82      2.32 o 
   0  -7  16        0.33        1.30      2.49 o 
   1  -7  16       19.48       20.67     10.07 o 
   2  -7  16       17.71       17.27     15.36 o 
   3  -7  16        1.13        0.34      3.65 o 
   4  -7  16       13.96       14.40     23.32 o 
   5  -7  16        9.05        7.12      8.17 o 
  -6  -6  16       95.87       92.53     10.11 o 
  -5  -6  16       60.59       50.51     23.58 o 
  -4  -6  16      129.57      151.54     11.94 o 
  -3  -6  16        0.36        1.61      2.28 o 
  -2  -6  16        1.86        3.04      2.50 o 
  -1  -6  16        1.19        0.12      2.68 o 
   0  -6  16       17.65       14.91      8.12 o 
   1  -6  16       14.89        9.89      6.57 o 
   2  -6  16       10.80        5.69      4.61 o 
   3  -6  16       25.74       20.53     24.25 o 
   4  -6  16       10.07       14.53     16.29 o 
   5  -6  16        1.08        0.62      3.33 o 
  -7  -5  16       82.99       81.82      8.55 o 
  -6  -5  16       68.34       69.04     11.24 o 
  -5  -5  16       64.98       63.52      9.83 o 
  -4  -5  16        7.67        9.83      5.22 o 
  -3  -5  16       52.17       61.97     32.83 o 
  -2  -5  16       35.59       35.82     24.44 o 
  -1  -5  16      107.84       97.10     10.56 o 
   0  -5  16        1.61        1.89      4.24 o 
   1  -5  16       62.96       69.54      9.04 o 
   2  -5  16       12.37        7.38      3.56 o 
   3  -5  16        2.25        4.36      4.86 o 
   4  -5  16       11.25       19.30     10.81 o 
   5  -5  16       43.18       56.49      8.05 o 
   6  -5  16      245.50      283.03     18.50 o 
  -7  -4  16        8.55        8.49      6.20 o 
  -6  -4  16       44.38       44.79      5.12 o 
  -5  -4  16        1.14        2.17      2.14 o 
  -4  -4  16        1.39        1.80      2.12 o 
  -3  -4  16       60.71       64.91      8.94 o 
  -2  -4  16      299.57      308.81     16.56 o 
  -1  -4  16      243.76      228.16     14.28 o 
   0  -4  16      140.80      130.19     12.30 o 
   1  -4  16       54.20       57.59     25.21 o 
   2  -4  16      123.16       88.07     10.27 o 
   3  -4  16       32.52       32.44     14.60 o 
   4  -4  16       20.02       20.47      5.36 o 
   5  -4  16       54.72       75.79     10.18 o 
   6  -4  16      532.85      605.55     29.18 o 
  -8  -3  16       15.19        6.35      7.16 o 
  -7  -3  16       24.89       24.72      5.51 o 
  -6  -3  16       19.22       12.89      7.66 o 
  -5  -3  16      106.49      113.67      8.15 o 
  -4  -3  16       22.05       26.79      8.05 o 
  -3  -3  16       79.14       77.00      5.97 o 
  -2  -3  16      899.49      869.66     31.50 o 
  -1  -3  16      430.41      443.31     18.69 o 
   0  -3  16        1.89        1.07      3.10 o 
   2  -3  16       48.01       38.67     17.77 o 
   3  -3  16        4.26        2.49      3.83 o 
   4  -3  16       24.06       29.09      5.33 o 
   5  -3  16       43.95       46.59      6.94 o 
  -8  -2  16        9.53        4.77      5.00 o 
  -7  -2  16        0.01        0.87      2.43 o 
  -6  -2  16       64.85       71.12      8.08 o 
  -5  -2  16       77.58       73.26      5.87 o 
  -4  -2  16       76.31       73.87      5.88 o 
  -3  -2  16       16.89       17.28      7.14 o 
  -2  -2  16       95.22      103.58     10.54 o 
  -1  -2  16      985.24     1003.53     57.50 o 
   0  -2  16        3.17        3.90      3.74 o 
   1  -2  16      114.83      107.87      9.83 o 
   2  -2  16        4.48        4.61     10.24 o 
   3  -2  16       36.07       33.56      6.02 o 
   4  -2  16       88.19      105.55      8.16 o 
   5  -2  16      154.26      206.69     18.87 o 
   6  -2  16        7.01       12.21      7.07 o 
  -8  -1  16        0.06        1.39      2.50 o 
  -7  -1  16       37.91       25.19      5.63 o 
  -6  -1  16      194.96      182.30     11.63 o 
  -5  -1  16       23.58       26.16      9.20 o 
  -4  -1  16        8.45        8.16      3.15 o 
  -3  -1  16      434.65      491.93     21.42 o 
  -2  -1  16        4.78        2.81      3.70 o 
  -1  -1  16       96.32       96.58      8.35 o 
   0  -1  16       72.93       60.23      7.03 o 
   1  -1  16       92.15       83.76      7.21 o 
   2  -1  16       59.57       50.40      5.57 o 
   3  -1  16       21.36       24.69      4.06 o 
   4  -1  16        0.01        0.78      2.90 o 
   5  -1  16      110.56      115.29     13.14 o 
  -9   0  16       20.06       18.42     13.23 o 
  -8   0  16       17.93       11.63     10.15 o 
  -7   0  16       61.92       66.45      6.98 o 
  -6   0  16        0.04        2.39      2.13 o 
  -5   0  16        0.70        2.26      3.79 o 
  -4   0  16       25.28       28.63     15.45 o 
  -3   0  16        0.00        0.39      2.46 o 
  -2   0  16      761.48      815.28     22.29 o 
  -1   0  16      257.97      257.26      9.32 o 
   0   0  16        8.43        6.19      3.93 o 
   1   0  16       72.43       54.72      4.38 o 
   2   0  16       43.31       43.40      3.68 o 
   4   0  16        7.97        6.23      8.60 o 
   5   0  16        1.74        2.14      3.54 o 
  -9   1  16       18.43       14.68     12.33 o 
  -8   1  16       28.95       23.08     12.69 o 
  -7   1  16        2.35        5.22      3.59 o 
  -6   1  16       83.96       79.68      9.59 o 
  -5   1  16        4.29        3.59      2.06 o 
  -4   1  16       87.47       84.67      9.04 o 
  -3   1  16       10.65       11.36      6.46 o 
  -2   1  16       32.91       33.07      6.24 o 
  -1   1  16       76.14       77.00      5.82 o 
   0   1  16       25.85       22.46     11.64 o 
   1   1  16        0.54        1.87      4.11 o 
   2   1  16        0.65        2.60      5.57 o 
   4   1  16      240.32      277.69     24.69 o 
   5   1  16        0.94        0.87      3.60 o 
  -8   2  16        8.64        7.45      5.84 o 
  -7   2  16        2.11        4.40      3.53 o 
  -6   2  16       10.83       13.73      7.47 o 
  -5   2  16       11.38        9.08      4.57 o 
  -4   2  16        0.24        2.74      4.84 o 
  -3   2  16      481.69      462.92     20.41 o 
  -2   2  16       46.63       42.25      4.56 o 
  -1   2  16       28.02       23.27      4.99 o 
   0   2  16       55.83       56.81     17.82 o 
   1   2  16        0.00        2.90      4.65 o 
   2   2  16        7.64        9.56      8.08 o 
  -8   3  16       20.47       17.10     11.07 o 
  -7   3  16        6.08        4.46      6.09 o 
  -6   3  16        0.65        1.21      3.23 o 
  -5   3  16       14.88       12.69      9.23 o 
  -4   3  16        2.83        2.86      1.88 o 
  -3   3  16      109.01      100.18      7.45 o 
  -2   3  16        0.10        0.72      1.81 o 
   0   3  16        5.25        8.53      7.23 o 
   1   3  16       34.01       32.79     24.21 o 
   2   3  16       20.59       14.19     11.61 o 
  -8   4  16       30.28       25.15     15.61 o 
  -7   4  16       65.23       65.71      8.48 o 
  -6   4  16        0.59        2.16      2.67 o 
  -5   4  16       58.80       53.21      5.56 o 
  -4   4  16       74.95       60.27      5.59 o 
  -3   4  16        9.52        8.15     10.68 o 
  -2   4  16        0.21        3.03      4.43 o 
  -1   4  16      339.58      329.53     26.24 o 
   0   4  16       92.09      101.58     11.57 o 
   1   4  16       72.31       73.88      8.94 o 
   2   4  16       17.38        6.59      5.91 o 
  -7   5  16        1.33        0.83      2.56 o 
  -6   5  16       24.96       21.76      5.11 o 
  -5   5  16       81.30       80.21      7.97 o 
  -4   5  16        5.37        7.42      7.35 o 
  -3   5  16        8.48        4.88     10.65 o 
  -2   5  16       25.62       26.95     21.56 o 
  -1   5  16       31.15       19.83     26.81 o 
   0   5  16        8.44        8.37      7.35 o 
   1   5  16       20.54       12.16     17.18 o 
  -6   6  16        8.20        6.25      5.00 o 
  -5   6  16        3.07        2.21      4.38 o 
  -4   6  16        5.79        8.97     13.26 o 
  -3   6  16        5.90       10.45     10.20 o 
  -2   6  16        3.17        2.87      3.88 o 
  -1   6  16      133.80      154.21     18.59 o 
   0   6  16        1.09        1.32      3.86 o 
  -4   7  16       15.68       15.90     18.94 o 
  -3   7  16       55.93       58.66      9.40 o 
  -2   7  16       28.11       40.84      8.49 o 
  -2  -9  17        0.82        1.46      3.29 o 
  -1  -9  17        1.10        1.08      2.78 o 
   0  -9  17      165.54      177.05     14.34 o 
   1  -9  17        0.14        0.11      2.49 o 
   2  -9  17        2.11        2.37      3.21 o 
   3  -9  17       84.58      115.68     13.44 o 
  -4  -8  17       34.53       30.86     21.21 o 
  -3  -8  17       51.80       49.80      9.21 o 
  -2  -8  17        2.17        1.85      3.52 o 
  -1  -8  17       11.05       11.58      6.82 o 
   0  -8  17        0.27        1.17      3.68 o 
   1  -8  17       45.73       52.66      8.06 o 
   2  -8  17       53.09       66.35      6.48 o 
   3  -8  17      187.77      223.32     27.38 o 
   4  -8  17       16.38       19.17     19.23 o 
  -5  -7  17       57.98       39.97     27.81 o 
  -4  -7  17      215.23      229.42     15.92 o 
  -3  -7  17        0.01        1.09      2.61 o 
  -2  -7  17       72.34       80.54      8.78 o 
  -1  -7  17        1.26        2.39      3.19 o 
   0  -7  17       10.74        6.92      4.79 o 
   1  -7  17        0.30        1.54      1.88 o 
   2  -7  17       89.62      103.44      7.23 o 
   4  -7  17       51.10       62.88     10.50 o 
  -6  -6  17       12.23        7.75      7.81 o 
  -5  -6  17       20.58       14.43      9.94 o 
  -4  -6  17        0.34        1.11      2.79 o 
  -3  -6  17       62.63       66.41     10.10 o 
  -2  -6  17        0.28        1.42      3.09 o 
  -1  -6  17        0.03        1.89      2.59 o 
   0  -6  17       20.21       22.96      9.72 o 
   1  -6  17        1.48        1.76      2.77 o 
   2  -6  17       89.47      102.50      8.74 o 
   3  -6  17        1.26        1.32      2.44 o 
   4  -6  17        2.92        3.49      5.59 o 
   5  -6  17       66.23       62.13      9.81 o 
  -7  -5  17       10.25       12.81     10.81 o 
  -6  -5  17       18.45       10.14      9.66 o 
  -5  -5  17       70.73       86.04     11.48 o 
  -4  -5  17       16.81       15.45     11.29 o 
  -3  -5  17       43.36       42.73     21.77 o 
  -2  -5  17      102.17      107.87     16.24 o 
  -1  -5  17        0.08       -0.66      5.22 o 
   0  -5  17       64.27       56.08      8.35 o 
   1  -5  17       16.25       11.52      9.51 o 
   2  -5  17       55.01       53.40      6.01 o 
   3  -5  17        2.46        1.89      3.10 o 
   4  -5  17       61.35       75.89     10.36 o 
   5  -5  17        5.26        4.65      7.78 o 
  -7  -4  17        0.67        3.03      8.19 o 
  -6  -4  17        0.03        0.98      5.04 o 
  -5  -4  17       50.69       52.68     27.26 o 
  -4  -4  17        8.55        9.67      9.13 o 
  -3  -4  17        0.23        0.68      2.87 o 
  -2  -4  17      394.91      367.91     29.36 o 
  -1  -4  17        8.31        8.60      6.50 o 
   0  -4  17        5.07        7.53      5.07 o 
   1  -4  17       60.33       46.68     21.97 o 
   2  -4  17       85.08       69.22      8.62 o 
   3  -4  17        6.80        6.64      4.13 o 
   4  -4  17       82.46       95.96     11.45 o 
   5  -4  17        0.46       -0.25      4.56 o 
  -8  -3  17        3.58        1.67      2.56 o 
  -7  -3  17       14.11        8.29      6.32 o 
  -6  -3  17        9.37        7.15      6.13 o 
  -5  -3  17       15.38       15.31     10.19 o 
  -4  -3  17        0.02        2.64      1.75 o 
  -3  -3  17        2.66        3.64      2.37 o 
  -2  -3  17       10.96        8.98      6.06 o 
  -1  -3  17       44.33       41.21     27.40 o 
   0  -3  17       48.42       40.09     22.98 o 
   1  -3  17       12.94        9.22      4.70 o 
   2  -3  17       24.60       20.81     19.94 o 
   3  -3  17        2.29        6.41      3.54 o 
   4  -3  17       43.30       58.91      8.05 o 
  -8  -2  17        0.50        1.33      2.61 o 
  -7  -2  17       21.02       11.94      8.33 o 
  -6  -2  17       49.00       41.68      6.24 o 
  -5  -2  17       25.54       22.79     13.37 o 
  -4  -2  17       23.46       24.23     11.04 o 
  -3  -2  17        9.99       11.05      6.30 o 
  -2  -2  17      395.90      409.02     26.56 o 
  -1  -2  17        9.04       10.97      7.55 o 
   0  -2  17        1.98        1.76      2.65 o 
   1  -2  17       94.97       82.71      8.01 o 
   2  -2  17        4.36        2.03      4.02 o 
   3  -2  17        3.03        5.95      9.99 o 
  -8  -1  17       81.03       71.20      7.02 o 
  -7  -1  17       85.31       74.13      8.53 o 
  -6  -1  17       97.07       87.05      7.94 o 
  -5  -1  17       30.12       27.82     13.22 o 
  -4  -1  17       41.49       41.99     15.43 o 
  -3  -1  17     2236.68     2451.31     42.07 o 
  -2  -1  17      440.55      476.76     29.32 o 
  -1  -1  17       85.48       77.14      8.05 o 
   0  -1  17        3.39        2.58      3.31 o 
   1  -1  17      127.43      124.57     11.32 o 
   2  -1  17       37.45       31.81      5.00 o 
   5  -1  17       10.37        3.81      6.80 o 
  -8   0  17       20.09       13.76      9.10 o 
  -7   0  17       94.33       85.17      9.69 o 
  -6   0  17       14.31       14.44      7.29 o 
  -5   0  17       45.66       40.34     18.66 o 
  -4   0  17      144.58      137.31     15.77 o 
  -3   0  17       85.43       82.09      9.35 o 
  -2   0  17        0.11       -0.11      4.24 o 
  -1   0  17       10.03       10.75      7.94 o 
   0   0  17       16.94        8.28     11.13 o 
   1   0  17        2.24        0.55      1.55 o 
  -8   1  17       14.34       11.27      8.03 o 
  -7   1  17       41.91       32.66     18.75 o 
  -6   1  17       94.72       95.11      8.52 o 
  -5   1  17       11.11        8.94      4.34 o 
  -4   1  17      497.95      506.35     28.93 o 
  -3   1  17       57.37       55.87      5.72 o 
  -2   1  17        9.13       11.16      6.67 o 
  -1   1  17       51.90       50.32      4.71 o 
   0   1  17       11.82       11.42      6.53 o 
   1   1  17        2.15        3.29      3.56 o 
   2   1  17       17.31       14.99     18.80 o 
  -8   2  17        4.86        5.76      5.29 o 
  -7   2  17        0.68        1.66      3.55 o 
  -6   2  17       51.24       48.83     15.36 o 
  -5   2  17      106.81      109.47      8.47 o 
  -4   2  17        2.41        2.42      4.01 o 
  -3   2  17        4.71        4.12      2.35 o 
  -2   2  17       61.63       57.07      5.00 o 
  -1   2  17        5.71        5.66      5.34 o 
   0   2  17       57.25       53.30      7.23 o 
   1   2  17       40.77       42.21      8.81 o 
   2   2  17       44.29       54.76      6.98 o 
  -8   3  17        1.91        2.08      3.57 o 
  -7   3  17       17.22       19.31      8.96 o 
  -6   3  17        1.51        1.64      2.42 o 
  -5   3  17       61.89       64.14      6.17 o 
  -4   3  17        4.64        4.62      2.85 o 
  -3   3  17        7.09        5.00      5.14 o 
  -2   3  17        8.68       11.07     11.02 o 
  -1   3  17       16.53       16.02     11.57 o 
   0   3  17        0.02        3.08      3.29 o 
   1   3  17       96.90      114.47     10.95 o 
   2   3  17      365.63      410.05     17.36 o 
  -7   4  17       56.50       55.09      6.10 o 
  -6   4  17        1.10        0.87      3.41 o 
  -5   4  17       98.28      100.80      7.86 o 
  -4   4  17        0.28        0.96      1.33 o 
  -3   4  17        1.63        2.85      5.61 o 
  -2   4  17       17.04       13.83     14.05 o 
  -1   4  17      156.67      155.81     12.39 o 
   0   4  17       40.36       41.68     31.08 o 
   1   4  17        4.93       12.53      8.74 o 
   2   4  17      524.99      564.71     24.80 o 
  -6   5  17       11.58        9.09      7.27 o 
  -5   5  17      156.07      162.22     17.73 o 
  -4   5  17        1.52        4.72      7.23 o 
  -3   5  17       11.47       10.88     15.04 o 
  -2   5  17       17.31       13.51     10.18 o 
  -1   5  17       18.35       30.28     16.09 o 
  -5   6  17        8.93       15.42      9.83 o 
  -4   6  17       11.77        7.16      7.44 o 
  -3   6  17        0.00       -0.11      5.04 o 
  -2   6  17        7.13        4.95      4.88 o 
  -1   6  17       15.12       17.73     23.11 o 
  -1  -9  18        3.38        6.18      6.18 o 
   0  -9  18       24.19       21.87     18.92 o 
   1  -9  18       20.06       18.48     11.18 o 
  -3  -8  18       32.21       18.00     18.37 o 
  -2  -8  18        0.13        1.15      3.42 o 
  -1  -8  18        1.95        1.50      3.37 o 
   0  -8  18      148.27      166.89     15.72 o 
   1  -8  18       45.04       52.38      6.35 o 
   2  -8  18        0.55        1.64      2.96 o 
   3  -8  18       40.79       34.66     29.09 o 
  -4  -7  18      118.93      138.70     12.41 o 
  -3  -7  18        2.40        3.70      4.49 o 
  -2  -7  18       39.95       46.21     10.57 o 
  -1  -7  18       15.44       11.19      7.33 o 
   0  -7  18        0.60        1.31      2.20 o 
   1  -7  18       14.40       15.18     12.14 o 
   2  -7  18        0.66        1.29      2.18 o 
   3  -7  18        5.15        3.70      8.76 o 
  -5  -6  18        0.01        2.11      3.01 o 
  -4  -6  18        0.21        1.74      3.22 o 
  -3  -6  18       30.11       30.55     19.53 o 
  -2  -6  18        2.23        2.25      3.98 o 
  -1  -6  18       53.97       39.51     19.45 o 
   0  -6  18       55.27       63.46      6.53 o 
   1  -6  18      105.99      112.07      8.95 o 
   2  -6  18       24.45       22.78      4.97 o 
   3  -6  18       39.77       34.61      8.03 o 
   4  -6  18       39.66       44.88      8.19 o 
  -6  -5  18       23.77       17.54     13.16 o 
  -5  -5  18      109.12      134.61     17.43 o 
  -4  -5  18        1.45        2.97      4.88 o 
  -3  -5  18       19.99       22.38     16.09 o 
  -2  -5  18       11.28       12.71      9.45 o 
  -1  -5  18        2.09        1.92      4.43 o 
   0  -5  18        3.31        8.53      8.56 o 
   1  -5  18        4.69        7.07      5.22 o 
   2  -5  18       20.84       12.46      7.25 o 
   3  -5  18       42.44       42.25     13.30 o 
   4  -5  18       65.65       82.89     11.27 o 
  -7  -4  18       58.38       51.43     50.79 o 
  -6  -4  18       13.97       13.39     15.26 o 
  -5  -4  18       29.89       30.16     18.85 o 
  -4  -4  18        2.20        3.01      5.13 o 
  -3  -4  18       37.86       31.96     14.65 o 
  -2  -4  18       12.76       12.57     11.18 o 
  -1  -4  18       24.64       20.42     16.22 o 
   0  -4  18        2.06        1.21      2.35 o 
   1  -4  18       98.87       81.63      9.08 o 
   2  -4  18       23.08       20.12      5.52 o 
   3  -4  18        5.25        8.40      9.06 o 
   4  -4  18      213.70      246.25     22.66 o 
  -7  -3  18        6.43        5.00      6.80 o 
  -6  -3  18        0.25        0.80      3.90 o 
  -5  -3  18        2.81        3.71      4.00 o 
  -4  -3  18        0.68        0.92      1.57 o 
  -3  -3  18       59.02       60.87     34.52 o 
  -2  -3  18       71.61       69.61      8.92 o 
  -1  -3  18        1.11        3.38      3.42 o 
   0  -3  18        9.15        9.33      5.64 o 
   1  -3  18        1.69        1.16      3.95 o 
   2  -3  18       10.94        9.58     12.02 o 
   3  -3  18      109.73      127.47     10.36 o 
   4  -3  18       37.44       37.40      6.89 o 
  -7  -2  18       20.01        8.86      9.21 o 
  -6  -2  18       14.63       11.05      9.30 o 
  -5  -2  18        8.25        7.65      5.83 o 
  -4  -2  18       16.25       13.86      7.74 o 
  -3  -2  18      899.37      940.94     25.66 o 
  -2  -2  18      128.77      139.77     14.15 o 
  -1  -2  18        5.83        5.89      4.61 o 
   0  -2  18       55.68       51.29      8.97 o 
   1  -2  18       41.43       31.69      6.73 o 
   2  -2  18       79.17       70.23      7.60 o 
   3  -2  18      154.38      161.58     10.52 o 
  -8  -1  18       14.34       11.45     10.61 o 
  -7  -1  18       22.19       12.89     16.27 o 
  -6  -1  18       26.57       22.65     15.09 o 
  -5  -1  18        3.91        6.45      3.80 o 
  -4  -1  18      156.17      164.72     10.07 o 
  -3  -1  18      280.94      285.11     20.88 o 
  -2  -1  18       19.97       19.74     12.48 o 
  -1  -1  18      205.49      209.70     16.22 o 
   0  -1  18       97.88       99.80      9.04 o 
   1  -1  18       18.48        8.97     13.14 o 
   2  -1  18        2.35        1.89      2.30 o 
  -8   0  18        0.16        0.63      3.32 o 
  -7   0  18        0.73        1.71      2.03 o 
  -6   0  18       55.85       57.32      9.49 o 
  -5   0  18       45.12       44.38     19.03 o 
  -4   0  18       63.38       63.91      9.77 o 
  -3   0  18        3.00        2.26      4.72 o 
  -2   0  18       41.21       32.17     23.34 o 
  -1   0  18       22.36       14.03      9.99 o 
   0   0  18       20.52       18.12     11.18 o 
  -8   1  18        1.10        1.84      2.66 o 
  -7   1  18      199.98      193.51     15.88 o 
  -6   1  18       18.30       14.08      9.17 o 
  -5   1  18        2.22        4.31      2.56 o 
  -4   1  18      122.84      118.85     11.29 o 
  -3   1  18      334.65      328.71     14.14 o 
  -2   1  18       17.96       14.95     10.16 o 
  -1   1  18       10.92       11.36      6.62 o 
   0   1  18        6.61        4.24      5.02 o 
   1   1  18        7.50        7.35      9.65 o 
   2   1  18       15.97       14.83     14.90 o 
  -7   2  18        1.46        2.40      4.79 o 
  -6   2  18        9.68        9.76      5.92 o 
  -5   2  18       97.77      101.19     10.04 o 
  -4   2  18       44.38       34.30     15.51 o 
  -3   2  18        3.99        3.03      3.09 o 
  -2   2  18       96.20       94.90      7.37 o 
  -1   2  18        0.01        1.21      3.06 o 
   0   2  18       34.61       28.77     25.05 o 
   1   2  18        1.08        2.01      1.96 o 
   2   2  18       36.89       39.90      6.71 o 
  -7   3  18        3.82        6.59      4.36 o 
  -6   3  18       46.93       45.45      7.13 o 
  -5   3  18      117.71      113.44      9.16 o 
  -4   3  18       95.61       82.46      8.06 o 
  -3   3  18        0.86        1.25      4.49 o 
  -2   3  18       33.53       27.56      6.14 o 
  -1   3  18        4.96        4.13      3.88 o 
   0   3  18       18.68       21.42     11.54 o 
   1   3  18        0.42        1.55      1.96 o 
   2   3  18       46.57       32.22     18.71 o 
  -6   4  18       76.57       77.91      7.07 o 
  -5   4  18        3.32        2.14      1.62 o 
  -4   4  18       26.24       26.99     21.29 o 
  -3   4  18       15.75       14.24     11.75 o 
  -2   4  18       49.28       45.11      7.94 o 
  -1   4  18       10.12       10.61      7.46 o 
   0   4  18       23.69       31.28     21.40 o 
   1   4  18       80.82       93.84      9.92 o 
  -5   5  18        4.61        3.42      7.92 o 
  -4   5  18        1.94        5.64      4.95 o 
  -3   5  18        3.80        2.28      3.99 o 
  -2   5  18        1.83        5.25      5.95 o 
  -1   5  18        0.03       -0.68      5.04 o 
  -2  -8  19        8.81        9.66      6.42 o 
  -1  -8  19        0.01        1.35      2.80 o 
   0  -8  19       78.86       81.58      8.02 o 
   1  -8  19       52.89       53.33      6.48 o 
  -4  -7  19       34.12       36.08      8.47 o 
  -3  -7  19       13.08       14.14     12.74 o 
  -2  -7  19        9.30        8.77      6.44 o 
  -1  -7  19        9.06        7.42      5.74 o 
   0  -7  19      136.07      163.70     18.25 o 
   1  -7  19        0.95        1.44      3.41 o 
   2  -7  19        7.21        4.75     13.76 o 
   3  -7  19        9.05        9.51      7.35 o 
  -5  -6  19       75.05       81.72      8.97 o 
  -4  -6  19       20.61       17.34      9.56 o 
  -3  -6  19       14.73       16.77      9.34 o 
  -2  -6  19       18.32       17.20     11.01 o 
  -1  -6  19        0.30        0.93      3.00 o 
   0  -6  19       12.86       10.90      9.44 o 
   1  -6  19      158.48      188.00     13.10 o 
   2  -6  19        9.79       11.50     20.85 o 
   3  -6  19       96.01      102.08     12.32 o 
  -6  -5  19       13.28       14.26     16.24 o 
  -5  -5  19       41.68       42.85     28.25 o 
  -4  -5  19       50.64       50.49     36.92 o 
  -3  -5  19       23.20       19.55     18.85 o 
  -2  -5  19       39.67       34.22     29.00 o 
  -1  -5  19        0.76        2.10      4.15 o 
   0  -5  19        2.98        4.20      2.90 o 
   1  -5  19        5.61        4.86      3.35 o 
   2  -5  19        0.36        0.02      3.72 o 
   3  -5  19        4.05        1.55      5.93 o 
  -6  -4  19       57.18       50.10     22.56 o 
  -5  -4  19        0.92        1.92      3.58 o 
  -4  -4  19       15.93       17.98     12.50 o 
  -3  -4  19       52.69       59.85      9.49 o 
  -2  -4  19      130.95      138.54     15.08 o 
  -1  -4  19       44.29       34.27     27.77 o 
   0  -4  19       15.85        9.83      9.92 o 
   1  -4  19      203.12      208.13     14.19 o 
   2  -4  19       16.45       10.68     18.00 o 
   3  -4  19       96.08       89.21     16.61 o 
   4  -4  19       45.33       60.23      8.15 o 
  -7  -3  19        9.21        7.85      9.08 o 
  -6  -3  19       24.37       29.04     29.73 o 
  -5  -3  19        7.90        7.73     11.25 o 
  -4  -3  19       57.66       63.70      9.40 o 
  -3  -3  19      150.74      150.63     16.56 o 
  -2  -3  19       19.38       14.28     12.43 o 
  -1  -3  19        0.69        1.03      3.56 o 
   0  -3  19       20.77       18.07     16.13 o 
   1  -3  19        0.49        1.51      2.85 o 
   2  -3  19        5.94        6.05      8.51 o 
   3  -3  19        6.79        8.08      6.96 o 
  -7  -2  19        3.43        1.87      1.94 o 
  -6  -2  19       13.62        9.87      8.88 o 
  -5  -2  19        4.00        5.19      3.68 o 
  -4  -2  19       69.88       69.60      5.87 o 
  -3  -2  19       15.22       12.46      6.66 o 
  -2  -2  19       27.50       23.11     20.88 o 
  -1  -2  19        4.63        3.92      3.19 o 
   0  -2  19       64.03       58.80      8.21 o 
   1  -2  19       84.47       75.06      7.44 o 
   2  -2  19       54.36       41.91      5.93 o 
  -7  -1  19        0.23        0.54      3.01 o 
  -6  -1  19        7.18        5.27      5.12 o 
  -5  -1  19      236.82      245.70     10.88 o 
  -4  -1  19        4.57        5.10      3.64 o 
  -3  -1  19      204.68      200.98     15.22 o 
  -2  -1  19       21.37       20.26     14.94 o 
  -1  -1  19      103.67       99.77      9.22 o 
   0  -1  19      104.94       94.87     10.75 o 
   1  -1  19        0.36       -0.30      1.76 o 
  -7   0  19       23.49       15.81     14.66 o 
  -6   0  19       19.34       14.88     10.24 o 
  -5   0  19       64.66       62.00      6.05 o 
  -4   0  19      186.32      217.21     20.24 o 
  -3   0  19       61.82       56.67      8.37 o 
  -2   0  19        8.62        5.02      6.96 o 
  -1   0  19       24.39       16.34     15.95 o 
  -7   1  19      144.26      153.86     10.28 o 
  -6   1  19       77.61       79.87      8.14 o 
  -5   1  19      104.78      104.83      7.71 o 
  -4   1  19       98.66       91.26      9.56 o 
  -3   1  19      494.14      511.51     36.94 o 
  -2   1  19        5.22        2.89      2.01 o 
  -1   1  19       23.90       25.12     16.66 o 
   0   1  19        1.78        2.58      4.36 o 
   1   1  19       24.23       26.28     24.76 o 
  -7   2  19      137.30      140.10      9.69 o 
  -6   2  19        1.63        1.12      2.02 o 
  -5   2  19       12.08        8.24      9.22 o 
  -4   2  19       49.74       48.78      8.36 o 
  -3   2  19       85.16       87.43      7.30 o 
  -2   2  19        9.82        8.56      5.54 o 
  -1   2  19       84.23       80.36      9.35 o 
   0   2  19       32.47       47.48      7.62 o 
   1   2  19       79.94       98.95     11.61 o 
  -6   3  19       56.30       43.08      7.34 o 
  -5   3  19       30.93       21.79     14.64 o 
  -4   3  19       24.61       16.75     16.75 o 
  -3   3  19        2.09        4.24      4.38 o 
  -2   3  19       10.13        7.67      6.53 o 
  -1   3  19       16.27       14.26     15.47 o 
   0   3  19      104.64      109.38     13.01 o 
   1   3  19        3.04        2.67      3.24 o 
  -5   4  19        0.01       -0.05      5.32 o 
  -4   4  19       45.29       46.27      9.22 o 
  -3   4  19        0.01        1.67      4.79 o 
  -2   4  19       29.40       37.46      8.05 o 
  -1   4  19       65.20       63.54     16.29 o 
  -3  -7  20       42.70       31.35     24.38 o 
  -2  -7  20        3.45        3.45      4.20 o 
  -1  -7  20       48.82       58.31      7.07 o 
   0  -7  20       46.56       54.40      6.51 o 
   1  -7  20        0.79       -1.30      4.68 o 
  -4  -6  20       52.09       56.65      8.12 o 
  -3  -6  20      102.14       95.12      9.81 o 
  -2  -6  20       16.38       15.70     12.18 o 
  -1  -6  20        5.92        5.40      5.56 o 
   0  -6  20       59.66       64.69      7.12 o 
   1  -6  20       60.36       68.54      7.08 o 
   2  -6  20       76.93       93.36     13.64 o 
  -5  -5  20        9.41        9.04     11.04 o 
  -4  -5  20       18.75       18.48     12.09 o 
  -3  -5  20        0.00        2.69      4.15 o 
  -2  -5  20        8.39        6.82      4.93 o 
  -1  -5  20        1.07        0.00      4.52 o 
   0  -5  20        1.39        1.14      3.22 o 
   1  -5  20        7.47        4.36      8.33 o 
   2  -5  20       69.51       78.53     10.18 o 
  -5  -4  20        2.45        3.99      5.66 o 
  -4  -4  20      139.42      149.56     16.63 o 
  -3  -4  20        3.04        4.20      3.33 o 
  -2  -4  20        3.00        3.49      4.08 o 
  -1  -4  20       42.52       43.83      7.78 o 
   0  -4  20       29.71       18.46     22.11 o 
   1  -4  20      102.83      104.54     12.25 o 
   2  -4  20       15.04       11.20     19.39 o 
   3  -4  20        2.90        2.67      2.21 o 
  -6  -3  20      123.59      150.52     16.88 o 
  -5  -3  20       36.87       32.15     29.43 o 
  -4  -3  20      112.43      111.96     15.45 o 
  -3  -3  20        0.60        2.72      2.51 o 
  -2  -3  20       17.25       13.53      7.60 o 
  -1  -3  20        0.12       -0.57      4.75 o 
   0  -3  20       18.29       11.09     15.67 o 
   1  -3  20       26.62       26.83      6.23 o 
   2  -3  20      120.47      123.50     14.12 o 
  -6  -2  20        5.95       12.30      9.31 o 
  -5  -2  20       60.16       62.63     10.31 o 
  -4  -2  20        2.02        1.23      3.38 o 
  -3  -2  20       97.94      112.60     11.66 o 
  -2  -2  20       34.76       31.42     28.54 o 
   0  -2  20       32.11       24.73      6.75 o 
   1  -2  20        0.05       -0.71      3.45 o 
  -6  -1  20        9.04        8.44      7.41 o 
  -5  -1  20       75.52       82.09      8.62 o 
  -4  -1  20      152.08      163.52      9.05 o 
  -3  -1  20        7.63        5.13      5.52 o 
  -2  -1  20       57.89       66.69      8.60 o 
  -1  -1  20       13.88       10.79     15.01 o 
   0  -1  20       17.82       11.41     13.16 o 
  -6   0  20       42.07       36.79     14.85 o 
  -5   0  20        3.71        3.94      3.52 o 
  -4   0  20       50.82       49.33     30.41 o 
  -3   0  20       72.27       69.00      8.81 o 
  -2   0  20        8.25        8.28     10.45 o 
  -1   0  20       23.67       14.74     15.24 o 
  -6   1  20       65.88       68.32      7.43 o 
  -5   1  20        5.07        3.65      3.51 o 
  -4   1  20      213.82      233.09     20.97 o 
  -3   1  20      258.10      243.67     20.17 o 
  -6   2  20        3.63        3.64      3.72 o 
  -5   2  20       63.98       54.37     27.49 o 
  -4   2  20       79.73       84.12     11.11 o 
  -3   2  20      101.16      101.92     15.81 o 
  -2   2  20        9.42        7.48      8.28 o 
  -1   2  20        8.88        4.86      8.85 o 
   0   2  20       24.64       22.47     21.42 o 
  -5   3  20        1.17        1.92      3.10 o 
  -4   3  20       17.63        9.54     12.69 o 
  -3   3  20       12.89        8.62     10.88 o 
  -2   3  20       15.73       14.05     17.61 o 
  -1   3  20       65.46       78.33     10.43 o 
  -2  -6  21       12.24        8.12      5.69 o 
  -1  -6  21        0.65        1.09      3.00 o 
   0  -6  21       45.03       49.35      6.09 o 
  -4  -5  21      193.89      216.27     19.78 o 
  -3  -5  21        0.00        1.73      4.38 o 
  -2  -5  21       19.14       15.06     20.90 o 
  -1  -5  21        8.97        8.65      7.87 o 
   0  -5  21        5.82        3.19      6.80 o 
   1  -5  21       16.71       11.52     17.98 o 
  -4  -4  21       46.71       37.33     38.15 o 
  -3  -4  21       16.60       12.75     15.99 o 
  -2  -4  21        5.76        7.69      4.65 o 
  -1  -4  21        3.02        1.41      4.43 o 
   0  -4  21       21.65       13.62     21.20 o 
   1  -4  21       63.85       71.50     10.04 o 
   2  -4  21      456.00      483.88     30.14 o 
  -5  -3  21       28.35       18.18     18.50 o 
  -4  -3  21        1.39        1.00      3.51 o 
  -3  -3  21       18.32       14.51     12.32 o 
  -2  -3  21       54.60       50.79     32.88 o 
  -1  -3  21        1.87        1.44      4.04 o 
   0  -3  21        0.02       -0.64      4.08 o 
   1  -3  21        4.14        2.60      6.94 o 
  -5  -2  21      102.44      107.62     25.99 o 
  -4  -2  21        7.91        5.50      8.15 o 
  -3  -2  21       47.87       45.18     13.32 o 
  -1  -2  21        3.04        2.05      5.25 o 
   0  -2  21       23.98       15.99     15.72 o 
  -5  -1  21        4.14        5.82      6.73 o 
  -4  -1  21        8.94       10.02      9.51 o 
  -3  -1  21        0.40        0.68      2.97 o 
  -2  -1  21       16.25       17.91     10.02 o 
  -1  -1  21        6.89        4.02      8.67 o 
  -5   0  21        9.30        9.57      6.81 o 
  -4   0  21      124.01      121.40     14.44 o 
  -3   0  21       62.87       59.53      8.58 o 
  -2   0  21       29.91       23.66     22.09 o 
  -5   1  21        4.91        4.61      4.34 o 
  -4   1  21      209.22      198.11     13.92 o 
  -3   2  21        7.34        7.67     10.70 o 
  -2   2  21        4.72        3.49      5.73 o 
  -3  -4  22        0.03        0.48      3.22 o 
  -2  -4  22        2.97        3.29      4.84 o 
  -1  -4  22       51.20       41.73     28.70 o 
   0  -4  22      132.59      156.24     14.05 o 
  -4  -3  22        0.78        1.37      3.67 o 
  -3  -3  22       12.21       11.00     13.12 o 
  -2  -3  22       55.14       63.34      9.26 o 
  -1  -3  22       16.18        7.85     12.87 o 
   0  -3  22      169.05      185.26     14.26 o 
  -4  -2  22        8.52        7.37      9.08 o 
  -3  -2  22       10.95        8.05      8.94 o 
  -2  -2  22       24.71       21.70     23.34 o 
  -1  -2  22       44.50       43.03      7.14 o 
  -4  -1  22        0.83        1.16      3.63 o 
  -3  -1  22        0.44        4.27      3.54 o 
  -2  -1  22        1.21        1.80      2.76 o 
  -4   0  22       75.07       76.89     10.27 o 
  -3   0  22       66.39       54.69      7.42 o 
                                                 
